# Supplementary material for: Changes in DNA methylation are associated with systemic lupus erythematosus flare remission and clinical subtypes
Source: Clin Epigenetics. 2024 Dec 18;16:181. doi: 10.1186/s13148-024-01792-x (PMC11656870; doi:10.1186/s13148-024-01792-x)
Supplement: Supplementary file 2 [file 13148_2024_1792_MOESM2_ESM.xlsx]

## Sheet: Supplementary Table 1
Supplementary Table 1. Estimated cell type proportions and SLEDAI components by remission status and visit
	Baseline				Follow-up
	Remitters	Non-remitters	pvalue		Remitters	Non-remitters	pvalue
Cell type, mean (SD)
Basophils	0.02 (0.01)	0.02 (0.01)	0.241		0.02 (0.01)	0.02 (0.02)	0.369
Memory B cells	0.01 (0.01)	0.01 (0.01)	0.468		0.01 (0.01)	0.01 (0.01)	0.644
Naïve B cells	0.06 (0.08)	0.05 (0.04)	0.446		0.04 (0.04)	0.04 (0.02)	0.545
Monocytes	0.07 (0.03)	0.07 (0.03)	0.986		0.08 (0.03)	0.07 (0.03)	0.255
CD4+ memory T cells	0.05 (0.04)	0.07 (0.05)	0.134		0.05 (0.03)	0.07 (0.05)	0.285
CD4+ naïve T cells	0.01 (0.01)	0.02 (0.02)	0.08		0.01 (0.02)	0.02 (0.02)	0.236
CD8+ naive T cells	0.03 (0.02)	0.06 (0.04)	0.008		0.03 (0.03)	0.06 (0.04)	0.031
CD8+ memory T cells	0.03 (0.05)	0.02 (0.02)	0.153		0.04 (0.04)	0.02 (0.03)	0.114
Eosinophils	0.00 (0.00)	0.00 (0.00)	NA		0.00 (0.00)	0.00 (0.00)	0.501
Neutrophils	0.69 (0.16)	0.64 (0.13)	0.227		0.66 (0.12)	0.64 (0.15)	0.536
Natural killer cells	0.01 (0.01)	0.02 (0.02)	0.029		0.02 (0.01)	0.02 (0.01)	0.19
Regulatory T cells	0.01 (0.02)	0.01 (0.02)	0.383		0.01 (0.01)	0.01 (0.02)	0.387
SLEDAI components, n (%)
Seizure	0 ( 0.0)	1 ( 2.5)	1		0 ( 0.0)	0 ( 0.0)	NaN
Psychosis	0 ( 0.0)	1 ( 2.5)	1		0 ( 0.0)	0 ( 0.0)	NaN
Organic brain syndrome	0 ( 0.0)	2 ( 5.0)	0.824		0 ( 0.0)	0 ( 0.0)	NaN
Visual disturbance	0 ( 0.0)	2 ( 5.0)	0.824		0 ( 0.0)	0 ( 0.0)	NaN
CNS	0 ( 0.0)	1 ( 2.5)	1		0 ( 0.0)	0 ( 0.0)	NaN
Headache	0 ( 0.0)	1 ( 2.5)	1		0 ( 0.0)	0 ( 0.0)	NaN
Stroke	0 ( 0.0)	1 ( 2.5)	1		0 ( 0.0)	0 ( 0.0)	NaN
Vasculitis	3 ( 15.8)	0 ( 0.0)	0.052		0 ( 0.0)	0 ( 0.0)	NaN
Arthritis	8 ( 42.1)	12 ( 30.0)	0.533		0 ( 0.0)	8 ( 20.0)	0.091
Myositis	1 ( 5.3)	0 ( 0.0)	0.701		0 ( 0.0)	0 ( 0.0)	NaN
Urine cast	0 ( 0.0)	3 ( 7.5)	0.554		0 ( 0.0)	0 ( 0.0)	NaN
Hematuria	4 ( 21.1)	13 ( 32.5)	0.549		0 ( 0.0)	4 ( 10.0)	0.382
Proteinuria	8 ( 42.1)	17 ( 42.5)	1		0 ( 0.0)	6 ( 15.0)	0.187
Pyuria	3 ( 15.8)	5 ( 12.5)	1		0 ( 0.0)	2 ( 5.0)	0.824
Rash	7 ( 36.8)	17 ( 42.5)	0.897		0 ( 0.0)	9 ( 22.5)	0.063
Alopecia	2 ( 10.5)	4 ( 10.0)	1		0 ( 0.0)	5 ( 12.5)	0.267
Mucosal ulcers	2 ( 10.5)	3 ( 7.5)	1		0 ( 0.0)	0 ( 0.0)	NaN
Pleurisy	2 ( 10.5)	3 ( 7.5)	1		0 ( 0.0)	1 ( 2.5)	1
Pericarditis	3 ( 15.8)	6 ( 15.0)	1		0 ( 0.0)	0 ( 0.0)	NaN
Low complement	14 ( 73.7)	26 ( 65.0)	0.712		0 ( 0.0)	26 ( 65.0)	<0.001
Anti-dsdna	14 ( 73.7)	27 ( 67.5)	0.858		0 ( 0.0)	27 ( 67.5)	<0.001
Fever	0 ( 0.0)	2 ( 5.0)	0.824		0 ( 0.0)	0 ( 0.0)	NaN
Thrombocytopenia	4 ( 21.1)	7 ( 17.5)	1		0 ( 0.0)	6 ( 15.0)	0.187
Leukopenia	5 ( 26.3)	8 ( 20.0)	0.833		0 ( 0.0)	7 ( 17.5)	0.131

## Sheet: Supplementary Table 2
Supplementary Table 2. 291 CpGs with Bonferroni significant visit*remission interaction pvalue and absolute interaction coefficient ≥0.1 from Model 1. Includes average change in methylation between visits for remitters and non-remitters, separately, calculated from Model 1 regression coefficients, Model 2 and 3 results, cis and trans meQTL SNPs annotation, and interferon regulatory gene annotatio…
									Model 1				Model 2				Model 3
Name	chr	hg37_pos	UCSC_Gene	Top.cis.SNP	Top.trans.SNP	IRG	av_meth_change_non_remit	av_meth_change_remit	coef_interaction	95% CI_lower	95% CI_upper	Pvalue	coef_interaction	95% CI_lower	95% CI_upper	Pvalue	coef_interaction	95% CI_lower	95% CI_upper	Pvalue
cg04667820	chr2	64218766	VPS54;VPS54	NA	NA	TRUE	0.00203461	0.114773	0.112738	0.0873501	0.138126	3.06798e-14	0.112869	0.0874067	0.138332	3.60024e-14	0.114366	0.0881843	0.140547	8.73966e-14
cg14543959	chr3	113557658	GRAMD1C	NA	NA	TRUE	0.00255087	-0.219506	-0.222057	-0.275821	-0.168292	3.93786e-14	-0.222141	-0.276157	-0.168126	4.73419e-14	-0.224295	-0.27795	-0.170641	3.52595e-14
cg17847344	chr5	158478734	EBF1	NA	NA	TRUE	0.00656518	-0.139396	-0.145961	-0.179328	-0.112594	4.65084e-14	-0.146141	-0.179601	-0.112681	5.24525e-14	-0.150022	-0.184277	-0.115767	6.31976e-14
cg05175035	chr8	104311114	FZD6;FZD6;FZD6;FZD6;FZD6	8:104273960_T_TG	NA	FALSE	0.0111889	-0.0903316	-0.101521	-0.125235	-0.0778065	1.93835e-13	-0.101626	-0.125422	-0.0778296	2.21925e-13	-0.102213	-0.126685	-0.0777414	7.41292e-13
cg21594358	chr7	73213521		NA	NA	FALSE	-0.00876107	0.127004	0.135765	0.103421	0.168108	3.46848e-13	0.135606	0.103161	0.168051	4.35718e-13	0.135144	0.101067	0.169221	3.80087e-12
cg20917554	chr6	110012378	AKD1;FIG4;AKD1;AKD1;AKD1	NA	NA	TRUE	-0.00177475	-0.138246	-0.136472	-0.169961	-0.102982	5.96818e-13	-0.136369	-0.169998	-0.102739	7.43691e-13	-0.134207	-0.168807	-0.0996075	3.30165e-12
cg20834311	chr2	164123027		NA	NA	FALSE	0.00258913	0.11691	0.114321	0.0859567	0.142684	6.00591e-13	0.114486	0.0860524	0.142919	6.49495e-13	0.115318	0.0868145	0.143821	7.10635e-13
cg25477163	chr19	58147078	ZNF211;ZNF211	NA	NA	TRUE	-0.00401784	0.152675	0.156693	0.118337	0.195049	8.35843e-13	0.156557	0.11805	0.195064	1.06366e-12	0.159695	0.119786	0.199605	2.39555e-12
cg12445378	chr8	48741753	PRKDC;PRKDC	NA	NA	TRUE	0.00533923	0.129117	0.123778	0.093011	0.154544	8.73024e-13	0.123882	0.0929915	0.154772	1.04453e-12	0.12447	0.0926622	0.156278	3.1826e-12
cg08806348	chr19	14201154	SAMD1	NA	NA	TRUE	-0.0033458	0.102763	0.106108	0.0805306	0.131686	9.9475e-13	0.106225	0.080561	0.131889	1.04098e-12	0.109267	0.0828455	0.135689	1.16653e-12
cg13300098	chr9	33036573	DNAJA1;DNAJA1	NA	NA	TRUE	-0.00282529	0.106657	0.109483	0.0811729	0.137792	1.08982e-12	0.109539	0.0811005	0.137978	1.31774e-12	0.110919	0.0815278	0.14031	3.7981e-12
cg05046026	chr11	61559981	C11orf10;FEN1;MIR611	NA	NA	TRUE	0.000336618	-0.116119	-0.116456	-0.144854	-0.0880571	1.1386e-12	-0.116316	-0.144804	-0.0878285	1.44745e-12	-0.114509	-0.140821	-0.088197	2.05544e-13
cg02597333	chr10	32562198	EPC1;EPC1;EPC1;EPC1;EPC1;EPC1;EPC1;EPC1	NA	NA	FALSE	-0.0032889	-0.139115	-0.135826	-0.169182	-0.10247	1.17586e-12	-0.135598	-0.169005	-0.102191	1.40137e-12	-0.135446	-0.170963	-0.0999285	1.95429e-11
cg09241617	chr16	7473688	RBFOX1;RBFOX1;RBFOX1;RBFOX1;RBFOX1;RBFOX1;RBFOX1	NA	NA	FALSE	0.00592835	-0.160546	-0.166474	-0.207701	-0.125248	1.44286e-12	-0.166542	-0.20796	-0.125123	1.76685e-12	-0.167522	-0.207926	-0.127118	5.00242e-13
cg01304461	chr12	10103711	CLEC12A	NA	NA	TRUE	0.0070561	-0.11887	-0.125926	-0.157792	-0.0940602	1.6069e-12	-0.126036	-0.158029	-0.0940425	1.9366e-12	-0.128207	-0.161267	-0.0951471	4.11211e-12
cg05586384	chr10	64005030	RTKN2	NA	NA	TRUE	0.00226798	0.15927	0.157002	0.118335	0.19567	1.76236e-12	0.157275	0.11847	0.196081	1.97401e-12	0.161574	0.122004	0.201144	1.88433e-12
cg09235723	chr11	65495317		NA	NA	FALSE	-0.000102254	0.108809	0.108911	0.0816802	0.136142	1.80905e-12	0.109072	0.0817763	0.136367	2.00431e-12	0.111732	0.0834658	0.139999	3.33036e-12
cg04728296	chr4	166414646	CPE	NA	NA	TRUE	0.00405405	0.114392	0.110338	0.0834002	0.137275	1.82641e-12	0.110498	0.0835129	0.137483	1.6516e-12	0.112254	0.0843986	0.140109	3.80825e-12
cg26118675	chr2	96256841	TRIM43	NA	NA	FALSE	0.000802777	0.168911	0.168109	0.125412	0.210805	2.49428e-12	0.168503	0.125858	0.211148	2.33452e-12	0.173303	0.128995	0.217612	3.75268e-12
cg11983363	chr2	32578646		NA	NA	FALSE	-0.0093147	0.0962116	0.105526	0.0782205	0.132832	2.88324e-12	0.105679	0.078302	0.133057	3.15159e-12	0.105605	0.0775125	0.133697	9.32887e-12
cg10495947	chr3	39148675	TTC21A;TTC21A;GORASP1;GORASP1;GORASP1;GORASP1;GORASP1	NA	NA	TRUE	-0.000856133	-0.113693	-0.112837	-0.14232	-0.083354	3.0731e-12	-0.112864	-0.142488	-0.0832395	3.82522e-12	-0.114703	-0.144434	-0.0849724	2.58157e-12
cg21531080	chr1	158581851	SPTA1	NA	NA	TRUE	-0.00331747	0.0980411	0.101359	0.075906	0.126811	3.10023e-12	0.101489	0.0759606	0.127017	3.4637e-12	0.104314	0.0785839	0.130044	1.88003e-12
cg07738077	chr19	53303448	ZNF28	NA	NA	FALSE	0.0017822	0.105545	0.103763	0.0776606	0.129865	3.45922e-12	0.103717	0.0774946	0.12994	4.39518e-12	0.105175	0.0778882	0.132461	1.33273e-11
cg01262337	chr3	53290205	TKT;TKT;TKT	NA	NA	TRUE	-0.00297523	0.097974	0.100949	0.0734552	0.128443	4.0124e-12	0.10098	0.0733553	0.128605	4.6129e-12	0.104113	0.0756277	0.132598	6.06963e-12
cg22873177	chr1	229761584	URB2;TAF5L;TAF5L	NA	NA	TRUE	0.00378428	-0.227325	-0.231109	-0.290233	-0.171985	4.03919e-12	-0.231343	-0.290688	-0.171998	4.8331e-12	-0.231677	-0.289393	-0.173962	1.96726e-12
cg08399134	chr6	126344877	TRMT11	NA	NA	FALSE	0.000538504	-0.167658	-0.168196	-0.211682	-0.12471	4.1191e-12	-0.1681	-0.211781	-0.124418	5.19557e-12	-0.170055	-0.213952	-0.126159	4.17364e-12
cg06366345	chr14	101459591	SNORD114-31	NA	NA	FALSE	-0.00473634	0.11527	0.120007	0.087612	0.152401	4.31593e-12	0.120064	0.0875193	0.152608	5.26545e-12	0.120467	0.0872048	0.15373	1.30191e-11
cg19600494	chr2	106959525		NA	NA	FALSE	0.00206441	-0.115202	-0.117266	-0.147751	-0.0867817	4.92075e-12	-0.117205	-0.147829	-0.0865817	6.2041e-12	-0.118091	-0.149592	-0.0865913	1.4877e-11
cg08448106	chr1	155243079	CLK2;CLK2;CLK2;CLK2;CLK2;CLK2	NA	NA	FALSE	0.00648722	-0.115903	-0.122391	-0.15544	-0.089341	5.09677e-12	-0.122458	-0.155658	-0.0892582	6.25302e-12	-0.122695	-0.15586	-0.0895302	1.01252e-11
cg26840922	chr3	141622569	ATP1B3	NA	NA	TRUE	-0.00399032	0.123776	0.127766	0.0951679	0.160365	5.60639e-12	0.128002	0.0953674	0.160638	5.8742e-12	0.130882	0.0975161	0.164248	6.94358e-12
cg05530212	chr11	38195529		NA	NA	FALSE	-0.007357	0.111505	0.118862	0.087157	0.150567	6.54461e-12	0.118935	0.087088	0.150781	7.7911e-12	0.122518	0.0899741	0.155062	7.66719e-12
cg05357347	chr15	35591053		NA	NA	FALSE	0.000231713	0.123212	0.12298	0.0907267	0.155233	7.19223e-12	0.123057	0.0906611	0.155453	8.74409e-12	0.12767	0.0949073	0.160433	4.01979e-12
cg00832928	chr3	150329458	SELT	NA	NA	FALSE	-0.00367422	0.096722	0.100396	0.0746081	0.126184	7.40137e-12	0.100396	0.0744825	0.126308	9.25455e-12	0.102801	0.0758019	0.1298	2.04949e-11
cg18964721	chr12	106532301	NUAK1	NA	NA	TRUE	-0.000506929	0.115582	0.116089	0.086976	0.145203	7.8814e-12	0.11616	0.086918	0.145402	9.40971e-12	0.118208	0.087754	0.148662	3.52676e-11
cg17896229	chr20	5294595	PROKR2	NA	NA	TRUE	-0.000775228	0.107491	0.108266	0.0794311	0.137101	7.96313e-12	0.108336	0.0793733	0.137299	9.59752e-12	0.11094	0.0807355	0.141144	2.02373e-11
cg22711847	chr6	89012204		NA	NA	FALSE	0.00439285	-0.115391	-0.119784	-0.152733	-0.0868343	8.03297e-12	-0.119557	-0.152556	-0.0865587	9.64113e-12	-0.124492	-0.157441	-0.0915423	2.65231e-12
cg16757456	chr11	63033729		NA	NA	FALSE	-0.00625374	0.100716	0.106969	0.0791016	0.134837	8.30604e-12	0.107087	0.0791201	0.135055	9.70569e-12	0.109189	0.0800841	0.138293	2.3524e-11
cg05904806	chr14	50321966		NA	NA	FALSE	-0.0066156	0.103684	0.110299	0.0806242	0.139974	9.0878e-12	0.110317	0.0804987	0.140135	1.12309e-11	0.109279	0.0783687	0.14019	5.74315e-11
cg07784294	chr11	11873490	USP47	NA	NA	FALSE	-0.0020444	0.101037	0.103081	0.076731	0.129431	1.06868e-11	0.103187	0.0767472	0.129626	1.20245e-11	0.104757	0.0780985	0.131415	1.20538e-11
cg02088292	chr1	235099151		NA	NA	FALSE	-0.00832774	0.101807	0.110135	0.0812732	0.138997	1.07862e-11	0.110112	0.0811121	0.139113	1.34757e-11	0.109836	0.079686	0.139987	6.50919e-11
cg23945273	chr4	120987944	MAD2L1;MAD2L1	NA	NA	TRUE	-0.00335506	-0.191493	-0.188138	-0.242158	-0.134118	1.111e-11	-0.188071	-0.242347	-0.133795	1.38125e-11	-0.188915	-0.244786	-0.133043	4.19024e-11
cg04038932	chr9	135286214	C9orf171	NA	NA	FALSE	-0.00602323	-0.210187	-0.204164	-0.256613	-0.151715	1.14063e-11	-0.204078	-0.256771	-0.151385	1.43251e-11	-0.205126	-0.257808	-0.152444	1.33205e-11
cg09801337	chr1	147799707	NBPF8;NBPF8;NBPF8	NA	NA	FALSE	0.000350537	0.135894	0.135543	0.0991067	0.17198	1.15324e-11	0.135681	0.0991042	0.172257	1.37986e-11	0.137679	0.0990258	0.176332	5.57641e-11
cg06772949	chr16	30866414	BCL7C	NA	NA	FALSE	0.00900433	0.11006	0.101056	0.0735801	0.128531	1.17087e-11	0.101134	0.0735417	0.128727	1.38552e-11	0.102751	0.0739318	0.13157	3.61269e-11
cg18642567	chr14	21755798	RPGRIP1	NA	NA	TRUE	0.000738505	0.130566	0.129827	0.0951563	0.164498	1.20313e-11	0.130071	0.0953549	0.164788	1.27882e-11	0.132123	0.0960829	0.168164	2.83058e-11
cg12835270	chr7	44365361	CAMK2B;CAMK2B;CAMK2B;CAMK2B;CAMK2B;CAMK2B;CAMK2B;CAMK2B	NA	NA	TRUE	-0.00139417	0.102774	0.104169	0.0768216	0.131516	1.45451e-11	0.104144	0.0766665	0.131622	1.80597e-11	0.106147	0.0778074	0.134486	3.59698e-11
cg03278573	chr5	10741861	DAP;DAP	NA	NA	TRUE	0.000344863	0.216651	0.216306	0.156757	0.275855	1.46294e-11	0.216372	0.15654	0.276204	1.79329e-11	0.218166	0.155669	0.280664	5.99751e-11
cg24081877	chr10	29675269		NA	NA	FALSE	-0.00508796	0.122019	0.127107	0.0928227	0.161392	1.5312e-11	0.127216	0.0927893	0.161642	1.76809e-11	0.128727	0.0930017	0.164452	4.43385e-11
cg08849049	chr6	24774933	GMNN	NA	NA	TRUE	0.00229441	0.144499	0.142204	0.104937	0.179471	1.94487e-11	0.142264	0.104824	0.179705	2.31037e-11	0.145139	0.106046	0.184232	7.72457e-11
cg00939627	chr16	4994685		NA	NA	FALSE	0.00123295	0.118871	0.117638	0.0864303	0.148847	2.00964e-11	0.117798	0.086496	0.149099	2.21386e-11	0.119354	0.0879938	0.150714	1.59861e-11
cg12587974	chr4	38696440	KLF3	NA	NA	FALSE	0.00486861	0.116781	0.111912	0.0808658	0.142959	2.01525e-11	0.112045	0.0808887	0.143202	2.362e-11	0.1117	0.0803968	0.143004	3.55107e-11
cg17872990	chr2	234637301	UGT1A3;UGT1A5;UGT1A4;UGT1A8;UGT1A10;UGT1A9;UGT1A7;UGT1A6;UGT1A6	NA	NA	TRUE	-0.00222021	0.0982346	0.100455	0.0722085	0.128701	2.05397e-11	0.100672	0.0724065	0.128937	2.12453e-11	0.100938	0.0718419	0.130033	5.31204e-11
cg19476594	chr1	179103607	ABL2;ABL2;ABL2;ABL2;ABL2;ABL2;ABL2;ABL2	NA	NA	TRUE	0.000608444	0.150858	0.15025	0.110152	0.190348	2.25656e-11	0.150461	0.110246	0.190675	2.57822e-11	0.153044	0.111811	0.194277	3.68016e-11
cg03900366	chr1	39587573	MACF1	NA	NA	TRUE	-0.00615153	0.126475	0.132626	0.0970572	0.168195	2.51945e-11	0.132815	0.0971444	0.168485	2.80941e-11	0.137061	0.10016	0.173962	3.27963e-11
cg06040806	chr4	88332467		NA	NA	FALSE	0.00584933	0.112747	0.106898	0.0779138	0.135882	2.56535e-11	0.107153	0.0781886	0.136118	2.52644e-11	0.1081	0.0774007	0.1388	1.26878e-10
cg03474903	chr20	36889208	KIAA1755	NA	NA	FALSE	-0.0068749	-0.145815	-0.13894	-0.176171	-0.101709	2.59479e-11	-0.138661	-0.175924	-0.101398	3.0287e-11	-0.143177	-0.178875	-0.107479	2.0574e-12
cg11136041	chr1	158111350		NA	NA	FALSE	-0.00577673	0.125529	0.131305	0.0961368	0.166474	2.6274e-11	0.131238	0.0959083	0.166568	3.26708e-11	0.135858	0.0998165	0.1719	2.40103e-11
cg22447380	chr5	55451073	ANKRD55	5:55827141_G_GC	NA	TRUE	0.00198642	-0.0980252	-0.100012	-0.128157	-0.0718665	2.67397e-11	-0.100145	-0.128382	-0.0719077	3.12451e-11	-0.101308	-0.129407	-0.0732097	1.87855e-11
cg25577680	chr12	133707579	ZNF10	NA	NA	FALSE	0.00530389	0.147899	0.142595	0.104811	0.180379	2.68072e-11	0.142433	0.104478	0.180389	3.42018e-11	0.142785	0.103658	0.181912	1.05175e-10
cg25248312	chr10	65226116	JMJD1C-AS1;JMJD1C	NA	NA	TRUE	0.00573015	0.109329	0.103599	0.0773638	0.129835	2.79091e-11	0.103665	0.0773183	0.130012	3.28382e-11	0.106115	0.0795059	0.132723	2.30034e-11
cg21400851	chr17	73056681	KCTD2	NA	NA	FALSE	-0.00500728	0.129635	0.134643	0.0972556	0.172029	2.94063e-11	0.134864	0.0973885	0.172339	3.09333e-11	0.134978	0.0962131	0.173743	9.98301e-11
cg16752652	chr5	127420219	SLC12A2;FLJ33630	NA	NA	TRUE	-0.00221717	0.1163	0.118517	0.0854476	0.151587	2.95805e-11	0.118618	0.0854107	0.151826	3.10019e-11	0.121237	0.086852	0.155622	8.14336e-11
cg21086969	chr6	16270633	GMPR	NA	NA	TRUE	0.00322572	-0.131674	-0.1349	-0.169811	-0.0999886	2.96225e-11	-0.134927	-0.170006	-0.099848	3.65249e-11	-0.135204	-0.170202	-0.100205	4.03319e-11
cg04516409	chr11	60047290	MS4A4A;MS4A4A;MS4A4A	NA	NA	TRUE	-0.00498803	0.107506	0.112494	0.0811116	0.143877	3.01225e-11	0.112817	0.0815179	0.144116	2.67291e-11	0.113183	0.0805579	0.145808	1.12843e-10
cg22637307	chr2	68590998	PLEK	NA	NA	TRUE	-0.00199456	0.109481	0.111476	0.0808741	0.142078	3.11691e-11	0.111687	0.0810399	0.142334	3.14232e-11	0.110882	0.0786661	0.143099	2.39548e-10
cg11898358	chr3	172325619		NA	NA	FALSE	-0.00237615	0.113156	0.115533	0.0844858	0.146579	3.15541e-11	0.115726	0.0846146	0.146838	3.29826e-11	0.11827	0.0854836	0.151055	1.0521e-10
cg02201479	chr10	134563815	INPP5A	NA	NA	FALSE	-0.00731045	-0.130393	-0.123082	-0.156308	-0.089857	3.2629e-11	-0.122988	-0.156355	-0.0896205	4.05981e-11	-0.123111	-0.156952	-0.0892696	6.07323e-11
cg14732699	chr8	128750039	MYC	NA	NA	TRUE	-0.00219449	-0.121849	-0.119655	-0.152077	-0.0872324	3.64823e-11	-0.119537	-0.152087	-0.0869881	4.52482e-11	-0.120101	-0.151182	-0.0890208	5.73459e-12
cg17064663	chr2	71358320	MCEE;MPHOSPH10	NA	NA	FALSE	0.000548728	-0.113196	-0.113745	-0.145173	-0.0823157	3.79288e-11	-0.113747	-0.145328	-0.0821655	4.65244e-11	-0.112947	-0.14404	-0.0818543	3.03871e-11
cg05666571	chr18	34409053	C18orf10;KIAA1328;C18orf10	NA	NA	FALSE	-0.00130057	-0.104664	-0.103363	-0.129626	-0.0770995	4.06035e-11	-0.103321	-0.129707	-0.0769353	5.03609e-11	-0.103875	-0.130898	-0.0768513	1.19118e-10
cg24566341	chr7	98909383		NA	NA	FALSE	-0.000840271	-0.175434	-0.174593	-0.221244	-0.127943	4.22039e-11	-0.174601	-0.221477	-0.127725	5.2076e-11	-0.175611	-0.220649	-0.130573	9.49066e-12
cg24299813	chr11	60685836	TMEM109	NA	NA	TRUE	1.28416e-05	0.106963	0.10695	0.078042	0.135858	4.31351e-11	0.10705	0.078027	0.136074	4.97175e-11	0.108917	0.0789385	0.138896	9.54162e-11
cg10120574	chr1	51073568	FAF1	NA	NA	FALSE	-0.00650323	0.115319	0.121822	0.0889749	0.15467	4.35153e-11	0.121854	0.08885	0.154859	5.29998e-11	0.122664	0.0889824	0.156346	9.76013e-11
cg19707448	chr17	25779279		NA	NA	FALSE	0.00479207	0.120753	0.115961	0.0831767	0.148744	4.39562e-11	0.116132	0.0832525	0.149011	4.91828e-11	0.117484	0.0836316	0.151337	8.83529e-11
cg12050434	chr12	43030949		NA	NA	FALSE	-0.0092938	0.0936793	0.102973	0.075001	0.130945	4.59562e-11	0.103194	0.075211	0.131178	4.50515e-11	0.104123	0.0747321	0.133513	1.99606e-10
cg24833739	chr5	174220754		NA	NA	FALSE	-0.00160096	0.103196	0.104797	0.0785362	0.131058	4.95253e-11	0.104619	0.0783166	0.130922	5.64871e-11	0.106029	0.0793898	0.132668	6.50782e-11
cg00491607	chr12	89918749	POC1B-GALNT4;POC1B-GALNT4;GALNT4;POC1B;POC1B;POC1B;POC1B	NA	NA	TRUE	-0.00250936	-0.115266	-0.112757	-0.143528	-0.0819852	5.14414e-11	-0.112812	-0.143726	-0.0818988	6.14191e-11	-0.113668	-0.144763	-0.0825735	6.52242e-11
cg04135907	chr9	95645293	LOC642943	NA	NA	FALSE	0.0042124	0.123733	0.119521	0.0843852	0.154656	5.17551e-11	0.119654	0.0843845	0.154924	6.00796e-11	0.121864	0.0856431	0.158086	8.60807e-11
cg03472399	chr13	19760426	LOC101928697	13:20285268_G_A	NA	FALSE	-0.00248629	0.120366	0.122852	0.0884921	0.157212	5.18589e-11	0.122957	0.0884532	0.157461	6.15253e-11	0.127138	0.0916999	0.162575	5.30804e-11
cg00470768	chr15	41285147	INO80	NA	NA	TRUE	0.0011111	0.164784	0.163673	0.118695	0.208651	6.13463e-11	0.163867	0.11873	0.209003	6.88807e-11	0.165007	0.11813	0.211884	2.15121e-10
cg21843114	chr4	26334859	RBPJ;RBPJ;RBPJ;RBPJ	NA	NA	TRUE	-0.00584595	0.108502	0.114348	0.0832132	0.145484	6.16308e-11	0.114485	0.0832413	0.145728	6.90983e-11	0.116758	0.0841102	0.149405	1.67349e-10
cg13986667	chr10	37779450		NA	NA	FALSE	0.00268114	0.11149	0.108809	0.0782073	0.139411	6.31155e-11	0.108965	0.0782716	0.139659	6.97821e-11	0.110475	0.0784246	0.142526	2.13081e-10
cg17825989	chr6	155635201	TFB1M	NA	NA	FALSE	0.00046243	-0.121508	-0.12197	-0.153543	-0.0903978	6.46993e-11	-0.121821	-0.153497	-0.0901457	7.63427e-11	-0.123682	-0.155435	-0.0919288	3.95084e-11
cg22226852	chr21	46523156	ADARB1;ADARB1;ADARB1;ADARB1;ADARB1;ADARB1;ADARB1	NA	NA	TRUE	-0.00300789	0.105162	0.108169	0.0785481	0.137791	6.50287e-11	0.108319	0.0786072	0.13803	7.16736e-11	0.110272	0.0792515	0.141292	1.89406e-10
cg01011918	chr1	153013573	SPRR2D;SPRR2D	1:153020264_G_A	NA	TRUE	-0.00714784	0.100339	0.107487	0.0781312	0.136843	6.70678e-11	0.10741	0.077926	0.136893	8.25663e-11	0.109525	0.0785172	0.140533	2.30843e-10
cg24092393	chr7	150780347	TMUB1;TMUB1;TMUB1	NA	NA	FALSE	-0.0125098	-0.124417	-0.111907	-0.142176	-0.0816385	6.74538e-11	-0.111757	-0.14212	-0.0813945	8.04593e-11	-0.111772	-0.14218	-0.0813638	1.22337e-10
cg08066417	chr16	66413098	CDH5	NA	NA	TRUE	0.00480253	0.116965	0.112162	0.0815182	0.142806	6.76425e-11	0.112265	0.0814977	0.143033	7.80225e-11	0.112957	0.0804739	0.14544	4.31039e-10
cg02330683	chr15	41787940	ITPKA	NA	NA	FALSE	-0.0166268	0.0952494	0.111876	0.0816996	0.142053	6.79899e-11	0.111845	0.0815244	0.142165	8.3566e-11	0.112907	0.0810202	0.144794	4.29531e-10
cg17988535	chr13	114808856	RASA3	NA	NA	FALSE	-0.00175709	-0.186562	-0.184805	-0.235789	-0.133821	7.14423e-11	-0.184833	-0.236063	-0.133604	8.62888e-11	-0.188121	-0.240496	-0.135746	1.36109e-10
cg06668065	chr5	92909069	FLJ42709;FLJ42709	NA	NA	FALSE	-0.00963409	0.106786	0.11642	0.084007	0.148833	7.18045e-11	0.116528	0.0839845	0.149072	7.9028e-11	0.125413	0.0951894	0.155637	1.25056e-12
cg03360134	chr5	141008862	HDAC3;HDAC3	NA	NA	FALSE	0.000488352	0.1026	0.102111	0.0725942	0.131629	7.7299e-11	0.10229	0.0727056	0.131874	8.21924e-11	0.102494	0.0717209	0.133267	2.57893e-10
cg10685380	chr5	158745090	IL12B	NA	NA	TRUE	-0.00901751	0.112407	0.121425	0.0881349	0.154715	7.79898e-11	0.121607	0.0882261	0.154988	8.34293e-11	0.126228	0.0914037	0.161053	1.03911e-10
cg08173730	chr3	72144570	LINC00877	NA	NA	FALSE	0.00530366	0.10734	0.102036	0.0745942	0.129479	8.05045e-11	0.10221	0.0747125	0.129707	8.60965e-11	0.105603	0.0779212	0.133285	4.61681e-11
cg26551069	chr11	17070288		NA	NA	FALSE	0.00497883	0.113808	0.108829	0.0788532	0.138805	8.40638e-11	0.108874	0.0787582	0.13899	1.01209e-10	0.112475	0.081628	0.143321	8.53955e-11
cg16441688	chr1	38042075	GNL2	NA	NA	FALSE	0.0020356	0.145491	0.143455	0.103793	0.183118	8.45771e-11	0.143633	0.103835	0.183431	9.56238e-11	0.14152	0.101684	0.181356	2.09175e-10
cg07752053	chr9	85882748	FRMD3;FRMD3;FRMD3;FRMD3;FRMD3	NA	NA	TRUE	0.00288477	0.130199	0.127314	0.0918105	0.162817	8.83707e-11	0.127705	0.0923346	0.163075	7.37379e-11	0.131768	0.0952543	0.168282	7.77581e-11
cg12045156	chr17	67519707	MAP2K6	NA	NA	TRUE	-0.00169133	0.122331	0.124023	0.0896062	0.158439	9.55928e-11	0.124099	0.0895277	0.15867	1.12669e-10	0.124102	0.0875796	0.160625	7.55558e-10
cg05908813	chr13	47685281		NA	NA	FALSE	0.00139782	0.107817	0.106419	0.0769242	0.135915	9.65456e-11	0.106598	0.0770364	0.136159	1.02629e-10	0.109752	0.0794819	0.140021	9.87194e-11
cg14903685	chr15	70391316	TLE3;TLE3;TLE3	NA	NA	TRUE	-0.00479535	-0.116893	-0.112097	-0.144977	-0.0792173	1.15926e-10	-0.112237	-0.145234	-0.0792391	1.31277e-10	-0.112975	-0.145375	-0.080574	5.35759e-11
cg26147668	chr7	130081239	TSGA14	NA	NA	FALSE	-0.00151269	0.132768	0.134281	0.0977975	0.170765	1.18123e-10	0.134403	0.097771	0.171034	1.31603e-10	0.137748	0.0994825	0.176014	4.09223e-10
cg03646270	chr6	13667368	RANBP9	NA	NA	FALSE	0.000402855	-0.103057	-0.10346	-0.132266	-0.0746535	1.24081e-10	-0.103631	-0.132505	-0.0747578	1.29257e-10	-0.103631	-0.132627	-0.0746355	1.47714e-10
cg08323960	chr10	45684508		NA	NA	FALSE	-0.0039378	0.182099	0.186036	0.133878	0.238195	1.27003e-10	0.186296	0.133976	0.238615	1.3913e-10	0.19327	0.139296	0.247244	1.21545e-10
cg02956320	chr2	169643050	NOSTRIN;NOSTRIN	NA	NA	FALSE	0.0027424	0.111975	0.109232	0.0786672	0.139797	1.27368e-10	0.109536	0.0790382	0.140034	1.12237e-10	0.110903	0.0793769	0.142429	2.59364e-10
cg10297223	chr3	148414649	AGTR1;AGTR1;AGTR1;AGTR1	NA	NA	FALSE	-0.00627263	0.131962	0.138235	0.10003	0.176439	1.28887e-10	0.138385	0.100037	0.176733	1.44477e-10	0.142904	0.103934	0.181873	8.84944e-11
cg15004555	chr1	159043116	AIM2	NA	NA	TRUE	0.00336653	0.147269	0.143903	0.102568	0.185237	1.2911e-10	0.144114	0.102656	0.185572	1.4188e-10	0.147385	0.10439	0.190381	2.31565e-10
cg18366490	chr1	157399912		NA	19:20167703_A_T	FALSE	-0.00250287	0.115884	0.118387	0.0849927	0.151782	1.29311e-10	0.118703	0.0853583	0.152047	1.17274e-10	0.121864	0.0874753	0.156252	1.37907e-10
cg07791468	chr2	31492359		NA	NA	FALSE	-2.16815e-05	0.124378	0.1244	0.0894897	0.15931	1.3146e-10	0.124471	0.0894014	0.15954	1.54875e-10	0.125574	0.0887557	0.162392	6.17702e-10
cg10182306	chr1	16357911	CLCNKA;CLCNKA;CLCNKA	1:16387445_A_G	NA	FALSE	-0.00698814	0.137716	0.144704	0.103027	0.186382	1.33732e-10	0.144725	0.102846	0.186604	1.6209e-10	0.147663	0.103297	0.192028	5.45575e-10
cg00350932	chr2	86335912	PTCD3	NA	NA	TRUE	-0.00190917	-0.163359	-0.16145	-0.206801	-0.116099	1.4637e-10	-0.161508	-0.207073	-0.115942	1.74383e-10	-0.164659	-0.211156	-0.118161	1.85226e-10
cg24192846	chr6	30037773	PPP1R11	NA	NA	FALSE	-0.00183281	0.116995	0.118828	0.084231	0.153425	1.46943e-10	0.118947	0.0842113	0.153683	1.71689e-10	0.1229	0.0861961	0.159604	3.39713e-10
cg11963436	chr10	93567261	TNKS2	NA	NA	TRUE	-0.00407413	0.135192	0.139266	0.100607	0.177925	1.48277e-10	0.139366	0.100538	0.178194	1.72373e-10	0.143402	0.103071	0.183733	2.64449e-10
cg06176124	chr3	105588009	CBLB	NA	NA	TRUE	-0.000575465	0.16061	0.161186	0.119242	0.203129	1.51203e-10	0.161352	0.119252	0.203452	1.73901e-10	0.165776	0.122337	0.209214	2.27275e-10
cg08008065	chr1	62673941	L1TD1;L1TD1	NA	NA	FALSE	-5.31821e-05	0.138158	0.138211	0.0993173	0.177105	1.51255e-10	0.138233	0.0991511	0.177314	1.81735e-10	0.141189	0.100288	0.182089	4.59539e-10
cg13593809	chr17	4608515	LOC101559451;PELP1;PELP1	NA	NA	TRUE	-0.00240603	0.14937	0.151776	0.10724	0.196313	1.54755e-10	0.151975	0.107286	0.196665	1.80837e-10	0.155993	0.109722	0.202265	2.10539e-10
cg24110229	chr4	125624536	ANKRD50;ANKRD50	NA	NA	TRUE	-0.00376389	-0.127702	-0.123938	-0.158561	-0.0893157	1.55547e-10	-0.1238	-0.158551	-0.0890489	1.85881e-10	-0.12625	-0.161427	-0.0910732	1.53568e-10
cg10493270	chr11	120251845	ARHGEF12	NA	NA	FALSE	-0.00027258	0.140346	0.140618	0.10084	0.180396	1.63697e-10	0.140785	0.100864	0.180706	1.83778e-10	0.144765	0.103441	0.186088	2.40764e-10
cg19645279	chr5	142702733	NR3C1;NR3C1;NR3C1;NR3C1;NR3C1;NR3C1;NR3C1;NR3C1;NR3C1;NR3C1;NR3C1;NR3C1;NR3C1;NR3C1;NR3C1	NA	NA	TRUE	0.00483379	0.11187	0.107036	0.076879	0.137193	1.71288e-10	0.107062	0.0767605	0.137363	2.06203e-10	0.11056	0.0799565	0.141165	1.0547e-10
cg26036488	chr19	6063874	RFX2;RFX2	NA	NA	TRUE	0.00329748	0.113295	0.109997	0.0784144	0.14158	1.79329e-10	0.110002	0.0782667	0.141738	2.16544e-10	0.110631	0.0770247	0.144237	1.22243e-09
cg01782066	chr10	45719956		NA	NA	FALSE	-0.0034137	0.107908	0.111321	0.0794109	0.143232	1.80666e-10	0.111225	0.0791806	0.143269	2.21479e-10	0.115194	0.0827246	0.147663	1.37495e-10
cg11329058	chr17	78549358	RPTOR;RPTOR	NA	NA	FALSE	0.00484485	0.155851	0.151006	0.1097	0.192311	1.87848e-10	0.151213	0.109782	0.192645	2.03132e-10	0.153634	0.110888	0.196379	4.0959e-10
cg23207011	chr1	96884428		NA	NA	FALSE	0.000233362	0.110824	0.11059	0.0780722	0.143109	1.88827e-10	0.110833	0.0782849	0.14338	1.97206e-10	0.111945	0.0786921	0.145198	3.7596e-10
cg25691044	chr8	362718	FBXO25;FBXO25;FBXO25	8:353398_C_G	NA	FALSE	0.00442427	0.123277	0.118852	0.0852454	0.152459	1.89554e-10	0.118816	0.0850488	0.152582	2.32146e-10	0.118294	0.0825398	0.154048	1.69603e-09
cg27071072	chr8	131456011	ASAP1;ASAP1	NA	NA	TRUE	0.00201624	-0.0995526	-0.101569	-0.130974	-0.0721641	1.91224e-10	-0.101598	-0.131143	-0.0720532	2.2832e-10	-0.103412	-0.133211	-0.0736132	1.75521e-10
cg10665123	chr3	192271706	FGF12	NA	NA	FALSE	-0.000957914	0.10123	0.102188	0.0730083	0.131368	1.99051e-10	0.102514	0.073451	0.131576	1.72345e-10	0.103699	0.0732252	0.134172	5.58085e-10
cg20811730	chr1	150293902	PRPF3	NA	NA	TRUE	0.00216147	-0.129928	-0.132089	-0.169564	-0.0946152	2.04674e-10	-0.131913	-0.16951	-0.0943162	2.44057e-10	-0.133324	-0.170695	-0.0959517	1.63014e-10
cg27658411	chr12	25956162		NA	NA	FALSE	-0.00056333	0.106094	0.106658	0.0758196	0.137496	2.05947e-10	0.106761	0.0757987	0.137724	2.37169e-10	0.109614	0.0777005	0.141527	2.82834e-10
cg07028249	chr8	66758368		NA	NA	FALSE	0.00884574	0.119792	0.110946	0.0777517	0.144141	2.06304e-10	0.111112	0.0778157	0.144409	2.24564e-10	0.112859	0.0784057	0.147312	4.36957e-10
cg05062679	chr10	94000186	CPEB3	NA	NA	TRUE	-0.00366754	0.156235	0.159903	0.116506	0.2033	2.19627e-10	0.160044	0.116469	0.203619	2.565e-10	0.163099	0.118108	0.208089	4.60048e-10
cg22712861	chr19	41732544	AXL;AXL;AXL	NA	NA	TRUE	-0.00198611	0.116236	0.118222	0.0841036	0.15234	2.21667e-10	0.118353	0.0841056	0.152601	2.35692e-10	0.122214	0.0867733	0.157655	3.39523e-10
cg10335543	chr14	102829157	TECPR2;CINP	NA	NA	TRUE	0.00318978	-0.155647	-0.158836	-0.204915	-0.112758	2.22347e-10	-0.159013	-0.205267	-0.112759	2.56903e-10	-0.1587	-0.204578	-0.112821	2.24594e-10
cg00822591	chr3	16306489	DPH3;OXNAD1;DPH3;DPH3;DPH3	NA	NA	TRUE	-0.0154709	-0.169066	-0.153595	-0.198275	-0.108916	2.4017e-10	-0.153698	-0.198577	-0.108818	2.81937e-10	-0.153166	-0.196575	-0.109756	1.14782e-10
cg12204737	chr1	36047048	TFAP2E	NA	NA	TRUE	0.000997617	0.101394	0.100396	0.0713973	0.129396	2.65259e-10	0.100676	0.0717277	0.129624	2.49517e-10	0.103467	0.0737764	0.133158	2.51945e-10
cg17830540	chr3	41923177	ULK4	NA	NA	TRUE	0.00426229	0.150115	0.145852	0.101985	0.189719	2.68351e-10	0.146047	0.102028	0.190065	2.95076e-10	0.145087	0.0997407	0.190434	7.67114e-10
cg01943200	chr11	104916095	CARD16;CARD16	NA	NA	TRUE	0.00133802	0.138851	0.137513	0.0999999	0.175026	2.76366e-10	0.137412	0.0997363	0.175087	3.36479e-10	0.138294	0.0987613	0.177826	1.66778e-09
cg07673023	chr2	27434729	C2orf28;SLC5A6;C2orf28;SLC5A6;C2orf28	NA	NA	FALSE	-0.0024189	-0.10305	-0.100631	-0.129525	-0.0717365	2.9153e-10	-0.100764	-0.129755	-0.0717724	3.23247e-10	-0.100124	-0.128079	-0.0721701	1.58207e-10
cg00102561	chr9	138799260	CAMSAP1	NA	NA	TRUE	0.00136385	-0.198363	-0.199726	-0.256529	-0.142924	3.00243e-10	-0.200249	-0.256985	-0.143513	2.82479e-10	-0.202329	-0.258217	-0.146441	2.30178e-10
cg04792380	chr12	105162318		NA	NA	FALSE	-0.000335976	0.100021	0.100357	0.0708787	0.129835	3.63009e-10	0.100425	0.0708157	0.130035	4.26873e-10	0.100356	0.0703075	0.130404	6.55989e-10
cg22389991	chr18	10544347	NAPG	NA	NA	FALSE	-0.00285172	0.117614	0.120466	0.0851066	0.155826	3.84412e-10	0.120579	0.0850736	0.156084	4.40633e-10	0.122044	0.0856842	0.158404	6.63362e-10
cg10300729	chr10	65284527	REEP3	NA	NA	TRUE	0.000268133	0.118844	0.118576	0.0838852	0.153266	3.94096e-10	0.118634	0.0837822	0.153485	4.64835e-10	0.12127	0.0845032	0.158037	1.3004e-09
cg00556616	chr18	12098198	ANKRD62	NA	NA	FALSE	0.00964326	0.139791	0.130148	0.0917313	0.168565	4.01293e-10	0.130237	0.0916492	0.168825	4.66463e-10	0.132375	0.0925136	0.172236	8.38339e-10
cg19633027	chr1	56279464		NA	NA	FALSE	0.00229609	0.120616	0.11832	0.0851205	0.15152	4.02164e-10	0.11851	0.0852261	0.151793	4.42289e-10	0.120863	0.0866358	0.15509	7.09555e-10
cg18030105	chr11	3396237	ZNF195;ZNF195;ZNF195	NA	NA	FALSE	0.00233765	0.115674	0.113336	0.0776545	0.149017	4.16187e-10	0.113608	0.0779016	0.149315	4.17978e-10	0.111823	0.0746382	0.149007	2.01636e-09
cg00389672	chr17	28113336	SSH2;SSH2;SSH2	NA	NA	TRUE	0.00134143	0.123425	0.122084	0.0861618	0.158006	4.16507e-10	0.122174	0.0860941	0.158254	4.82875e-10	0.123031	0.0857043	0.160358	1.18136e-09
cg18467133	chr12	100661475	SCYL2;DEPDC4	NA	NA	TRUE	0.000306319	-0.145902	-0.146209	-0.187593	-0.104825	4.20992e-10	-0.146299	-0.187869	-0.104729	5.04768e-10	-0.146361	-0.188083	-0.104639	8.05659e-10
cg05909891	chr12	19565983		NA	NA	FALSE	-0.00216633	0.111809	0.113975	0.0806198	0.147331	4.29213e-10	0.114069	0.0805707	0.147567	5.03713e-10	0.116919	0.0823686	0.151468	6.14332e-10
cg01993027	chr1	29487000	SRSF4	NA	20:42093081_C_T	TRUE	-0.00269569	0.125927	0.128622	0.0887115	0.168533	4.47375e-10	0.128835	0.0888105	0.168859	4.77468e-10	0.130276	0.0885988	0.171954	1.02176e-09
cg18555206	chr14	61448125	TRMT5;SLC38A6	NA	NA	TRUE	0.0011533	0.142941	0.141787	0.102583	0.180992	4.74812e-10	0.141993	0.102674	0.181311	5.12586e-10	0.144855	0.104135	0.185575	8.96911e-10
cg22009376	chr16	21638015	METTL9;METTL9;METTL9;METTL9	NA	NA	FALSE	-0.00558931	0.111629	0.117218	0.0831174	0.151318	5.44431e-10	0.117389	0.0831404	0.151637	6.06183e-10	0.119752	0.084189	0.155314	1.1305e-09
cg11342133	chr7	65302946		NA	NA	FALSE	-0.00530931	0.100608	0.105917	0.0746712	0.137162	5.48884e-10	0.106032	0.0746652	0.137399	6.2064e-10	0.107141	0.0752617	0.139021	7.2182e-10
cg00574307	chr13	95096100	DCT;DCT	NA	NA	TRUE	0.000766835	0.138316	0.137549	0.0951685	0.17993	5.55373e-10	0.137983	0.0957118	0.180254	4.93596e-10	0.135665	0.09236	0.178969	1.69272e-09
cg00084591	chr9	102793395	ERP44	9:102744698_G_GT	NA	TRUE	0.0051133	0.133781	0.128668	0.0908221	0.166514	5.60464e-10	0.128932	0.0910342	0.166831	5.71525e-10	0.130081	0.0904547	0.169707	1.87131e-09
cg21528620	chr1	110753221	KCNC4;KCNC4;KCNC4	NA	NA	FALSE	8.91563e-06	-0.111326	-0.111335	-0.144051	-0.0786189	5.67818e-10	-0.111291	-0.144161	-0.0784206	6.88715e-10	-0.112802	-0.144921	-0.0806828	2.49306e-10
cg25270632	chr7	43751042	C7orf44	NA	NA	FALSE	-0.00774089	0.125035	0.132776	0.0943249	0.171227	5.99121e-10	0.132832	0.0942007	0.171464	7.03077e-10	0.135829	0.0960409	0.175617	9.95199e-10
cg17502989	chr6	153451486	RGS17	NA	NA	TRUE	0.0202884	-0.115387	-0.135675	-0.174521	-0.0968287	6.55007e-10	-0.135792	-0.174802	-0.0967831	7.57286e-10	-0.135723	-0.174224	-0.0972214	5.88249e-10
cg03022552	chr19	21324130	ZNF431	19:21752923_T_<CN2>	NA	FALSE	-0.00345929	0.0990215	0.102481	0.0717745	0.133187	6.73487e-10	0.102812	0.0722118	0.133413	5.66529e-10	0.101337	0.0699252	0.132749	2.1114e-09
cg26271086	chr14	39901518	FBXO33;FBXO33	NA	NA	FALSE	-0.0017856	-0.140806	-0.13902	-0.176913	-0.101128	6.9806e-10	-0.139205	-0.177217	-0.101192	7.70488e-10	-0.14045	-0.177545	-0.103356	3.40763e-10
cg07989501	chr12	53835350	PRR13;PRR13	NA	NA	TRUE	-0.00590681	-0.130277	-0.124371	-0.162832	-0.0859093	7.65063e-10	-0.124508	-0.163121	-0.0858948	8.5067e-10	-0.12312	-0.162101	-0.0841384	2.45637e-09
cg00519502	chr13	41755090	LOC101929140	NA	NA	FALSE	-0.00851931	0.092305	0.100824	0.0711577	0.130491	7.66704e-10	0.100943	0.0711667	0.13072	8.57879e-10	0.101258	0.0697218	0.132794	4.73891e-09
cg07074586	chr12	56555325	MYL6;MYL6	NA	NA	TRUE	0.0077193	0.122068	0.114349	0.0802104	0.148487	7.86119e-10	0.114456	0.0801762	0.148736	9.06964e-10	0.114813	0.0783459	0.151281	5.07568e-09
cg24531698	chr10	112707262	SHOC2	NA	NA	TRUE	-0.00184908	0.114501	0.11635	0.0819976	0.150702	7.86583e-10	0.116723	0.082493	0.150953	6.74248e-10	0.11539	0.0796491	0.151131	3.43244e-09
cg17501681	chr11	71251906		NA	NA	FALSE	0.000590461	0.100663	0.100073	0.0706136	0.129532	7.97301e-10	0.100145	0.0705556	0.129735	9.20868e-10	0.102645	0.0719928	0.133297	1.34445e-09
cg11969637	chr7	8383869		7:7853578_G_A	NA	FALSE	-0.00284402	-0.113324	-0.11048	-0.143545	-0.0774155	8.94687e-10	-0.110484	-0.143709	-0.0772599	1.06575e-09	-0.109791	-0.140014	-0.0795682	5.4549e-11
cg08951822	chr19	4910241	UHRF1;UHRF1;UHRF1;UHRF1;UHRF1;UHRF1	NA	NA	TRUE	-0.00455036	-0.114894	-0.110343	-0.14485	-0.0758361	9.03137e-10	-0.110198	-0.144829	-0.0755671	1.08701e-09	-0.108777	-0.143634	-0.0739206	2.08958e-09
cg20188974	chr8	2014413	MYOM2	NA	NA	TRUE	0.0132689	-0.103549	-0.116818	-0.150829	-0.0828065	9.13399e-10	-0.116935	-0.151083	-0.0827882	1.01696e-09	-0.118921	-0.154105	-0.083737	1.86363e-09
cg05296590	chr9	26946848	IFT74;IFT74;PLAA	NA	NA	TRUE	-0.00381567	-0.128353	-0.124537	-0.159893	-0.0891818	9.83849e-10	-0.124612	-0.160128	-0.0890964	1.17543e-09	-0.123965	-0.158945	-0.0889848	1.85054e-09
cg22479949	chr11	117668814	DSCAML1	NA	NA	FALSE	-0.00268648	-0.153269	-0.150583	-0.195024	-0.106141	1.01984e-09	-0.150326	-0.194877	-0.105774	1.19071e-09	-0.15007	-0.193125	-0.107014	3.8989e-10
cg22106607	chr15	41851231	TYRO3;TYRO3	NA	NA	TRUE	0.00515395	-0.115642	-0.120796	-0.156575	-0.0850182	1.02358e-09	-0.120695	-0.156626	-0.0847639	1.23404e-09	-0.121005	-0.156272	-0.0857384	6.79474e-10
cg24272309	chr10	74115048	DNAJB12;DNAJB12	NA	NA	FALSE	0.00454765	0.118241	0.113693	0.0806258	0.146761	1.04416e-09	0.11388	0.0807269	0.147033	1.01493e-09	0.115799	0.0810631	0.150534	3.03426e-09
cg17264064	chr18	47322166	ACAA2	NA	NA	FALSE	0.00651931	0.174691	0.168171	0.117182	0.219161	1.08048e-09	0.168323	0.117119	0.219527	1.2553e-09	0.170152	0.117979	0.222324	1.59471e-09
cg19441342	chr4	159957750	C4orf45	NA	NA	FALSE	-0.00323018	-0.103842	-0.100612	-0.130754	-0.0704696	1.19928e-09	-0.100566	-0.130848	-0.0702827	1.4454e-09	-0.100622	-0.131394	-0.069851	2.41531e-09
cg01488306	chr1	197037504	F13B	NA	NA	FALSE	-0.00147622	0.0991004	0.100577	0.0703345	0.130819	1.20467e-09	0.100786	0.0704999	0.131072	1.21383e-09	0.103773	0.0730345	0.134511	8.17753e-10
cg21298511	chr1	201476053	CSRP1;CSRP1;CSRP1	NA	NA	TRUE	-0.0029239	-0.112476	-0.109552	-0.140847	-0.0782574	1.326e-09	-0.109444	-0.140864	-0.0780245	1.55458e-09	-0.108175	-0.138507	-0.0778424	2.64214e-09
cg23819092	chr1	156047143	MEX3A	NA	NA	TRUE	-0.00411902	0.123547	0.127666	0.0892882	0.166044	1.38539e-09	0.127789	0.0892522	0.166325	1.54067e-09	0.13214	0.092113	0.172168	1.87227e-09
cg15207224	chr1	211827070	LOC105748977	NA	NA	FALSE	0.00339213	-0.121854	-0.125246	-0.164566	-0.0859269	1.39665e-09	-0.125317	-0.164818	-0.0858161	1.64569e-09	-0.123085	-0.160203	-0.0859677	3.62337e-10
cg02187666	chr6	161238481		6:161227369_C_CAA	NA	FALSE	0.000784194	0.113757	0.112973	0.0778812	0.148065	1.40186e-09	0.113115	0.0778947	0.148336	1.52583e-09	0.113571	0.0769206	0.150221	4.72889e-09
cg11986223	chr7	26824073	SKAP2	NA	NA	TRUE	-0.00197571	-0.169977	-0.168002	-0.218148	-0.117856	1.49353e-09	-0.168082	-0.21844	-0.117724	1.70319e-09	-0.169735	-0.220885	-0.118585	2.26562e-09
cg22615071	chr3	156432778		NA	NA	FALSE	0.00589518	0.18315	0.177255	0.121256	0.233254	1.5906e-09	0.177536	0.121365	0.233707	1.71843e-09	0.179369	0.120919	0.237819	3.90889e-09
cg22431028	chr14	61411138	MNAT1;MNAT1	NA	NA	FALSE	0.00114893	0.13799	0.136841	0.0956043	0.178077	1.6277e-09	0.136969	0.0955614	0.178377	1.84755e-09	0.140539	0.0973993	0.183678	3.0983e-09
cg26188290	chr14	102826882	CINP	14:101927841_A_G	NA	TRUE	0.00415326	0.125621	0.121467	0.0844848	0.15845	1.69197e-09	0.121701	0.084644	0.158758	1.74608e-09	0.122907	0.0843843	0.16143	4.43605e-09
cg06579519	chr18	45397848	SMAD2;SMAD2;SMAD2	NA	7:848870_A_C	TRUE	-0.00198444	0.111298	0.113283	0.0759332	0.150632	1.75738e-09	0.113174	0.0756661	0.150682	2.10882e-09	0.116793	0.078068	0.155518	2.00332e-09
cg23446514	chr15	66797150	ZWILCH;SNORD18A;RPL4;RPL4;ZWILCH	NA	NA	TRUE	-0.000248386	-0.127133	-0.126884	-0.168544	-0.0852242	1.79439e-09	-0.126796	-0.168645	-0.0849476	2.15183e-09	-0.12514	-0.164077	-0.0862035	4.06919e-10
cg22992816	chr5	158589221	RNF145;RNF145;RNF145;RNF145;RNF145	NA	NA	TRUE	0.000210823	-0.109584	-0.109794	-0.142335	-0.077254	1.83772e-09	-0.109953	-0.142596	-0.0773096	1.93602e-09	-0.110914	-0.144487	-0.0773417	4.49862e-09
cg08077014	chr10	91898774		NA	NA	FALSE	-0.00571041	0.111643	0.117353	0.0820409	0.152666	1.93396e-09	0.117618	0.0822752	0.152961	1.8924e-09	0.12244	0.0868612	0.158019	6.56387e-10
cg23307708	chr5	133561976	PPP2CA	NA	NA	FALSE	-0.0061286	-0.121469	-0.115341	-0.152534	-0.0781473	1.96392e-09	-0.115343	-0.152716	-0.0779694	2.3238e-09	-0.114486	-0.150518	-0.078454	9.66727e-10
cg02620307	chr1	161283965	SDHC;SDHC;SDHC;LOC642502;SDHC	NA	NA	TRUE	0.00127009	-0.113468	-0.114738	-0.150715	-0.0787617	1.97472e-09	-0.11464	-0.150772	-0.0785084	2.36765e-09	-0.114061	-0.148888	-0.079234	1.05907e-09
cg10000825	chr7	131012516	MKLN1;MKLN1	NA	NA	TRUE	0.0115288	-0.101887	-0.113416	-0.146981	-0.0798507	2.02897e-09	-0.113548	-0.147239	-0.0798573	2.28883e-09	-0.113708	-0.146909	-0.0805062	2.01797e-09
cg03476105	chr7	96770912	ACN9	NA	NA	TRUE	-0.00302722	0.130865	0.133892	0.0936907	0.174093	2.0412e-09	0.134126	0.0938261	0.174426	2.13073e-09	0.1357	0.093696	0.177703	5.42582e-09
cg06649000	chr12	53853102	PCBP2;PCBP2;PCBP2;PCBP2;PCBP2;PCBP2;PCBP2	NA	NA	TRUE	0.00282328	0.123505	0.120681	0.0837048	0.157658	2.12447e-09	0.120868	0.0837784	0.157957	2.28653e-09	0.122262	0.083629	0.160895	5.6367e-09
cg19008697	chr4	76751892		NA	NA	FALSE	0.00407336	-0.0997412	-0.103815	-0.135217	-0.0724121	2.12931e-09	-0.103734	-0.135273	-0.0721939	2.55278e-09	-0.105242	-0.13742	-0.0730651	3.73929e-09
cg24674363	chr3	125579589	LOC101927056;LOC101927056	NA	NA	FALSE	0.0040214	0.161657	0.157636	0.110301	0.204971	2.20929e-09	0.15762	0.110056	0.205184	2.63853e-09	0.162321	0.11295	0.211692	3.45161e-09
cg00872998	chr9	74820402	GDA;GDA;GDA;GDA	NA	NA	TRUE	0.00347657	0.111747	0.108271	0.0753777	0.141164	2.29543e-09	0.108191	0.0751523	0.141229	2.75168e-09	0.111224	0.0768057	0.145643	4.1903e-09
cg00799826	chr6	30071200	TRIM31	NA	NA	TRUE	0.0107401	-0.10504	-0.11578	-0.149887	-0.081672	2.59748e-09	-0.115635	-0.149771	-0.0815	2.70044e-09	-0.116124	-0.150903	-0.0813455	4.39742e-09
cg16955101	chr6	64283916	PTP4A1	NA	NA	TRUE	0.00579283	0.131084	0.125291	0.087469	0.163112	2.8828e-09	0.125348	0.0873825	0.163313	3.21929e-09	0.127857	0.0881801	0.167534	7.39926e-09
cg03580256	chr1	78149279	ZZZ3;ZZZ3	NA	NA	FALSE	-0.00418167	-0.144792	-0.140611	-0.182981	-0.0982397	3.01441e-09	-0.140631	-0.183206	-0.0980558	3.54479e-09	-0.140918	-0.181132	-0.100704	5.49346e-10
cg17073323	chr3	12876902	RPL32;RPL32;RPL32	3:12904649_A_G	NA	TRUE	-0.00643548	0.0988901	0.105326	0.0729099	0.137741	3.21848e-09	0.105254	0.0726925	0.137816	3.83939e-09	0.104368	0.0706201	0.138117	1.28909e-08
cg26653326	chr8	124742606	ANXA13;ANXA13	NA	NA	FALSE	0.00190633	0.142283	0.140377	0.0973421	0.183411	3.25565e-09	0.140387	0.0971438	0.18363	3.84511e-09	0.145967	0.101046	0.190887	3.86105e-09
cg24469923	chr19	11925456	ZNF440	NA	NA	FALSE	-0.0100764	-0.119119	-0.109042	-0.142957	-0.0751279	3.33225e-09	-0.109056	-0.143134	-0.0749779	3.93017e-09	-0.108399	-0.143166	-0.0736315	8.80103e-09
cg01347651	chr2	164428530		NA	NA	FALSE	-0.00212549	0.131884	0.134009	0.0913363	0.176682	3.56617e-09	0.134379	0.0917268	0.177031	3.33868e-09	0.138541	0.0956683	0.181414	1.66992e-09
cg11070069	chr6	105389370		6:105385725_C_T	6:436044_T_C	FALSE	-0.000982576	-0.102985	-0.102002	-0.133234	-0.0707706	3.59991e-09	-0.102001	-0.133384	-0.070618	4.26182e-09	-0.102697	-0.133561	-0.0718332	2.16134e-09
cg07222421	chr1	155718648	MSTO2P	NA	NA	FALSE	0.00924118	0.114714	0.105473	0.07253	0.138416	3.75158e-09	0.105591	0.0725188	0.138664	4.19555e-09	0.106541	0.0725355	0.140546	7.26965e-09
cg14427382	chr6	32847112	PPP1R2P1	NA	NA	FALSE	0.00471481	0.108321	0.103606	0.0716964	0.135516	3.76513e-09	0.103866	0.0719516	0.135781	3.62974e-09	0.107055	0.0736548	0.140456	5.5016e-09
cg00336022	chr16	30686562		NA	NA	FALSE	0.0116997	-0.125137	-0.136837	-0.178876	-0.0947978	3.76822e-09	-0.136827	-0.17907	-0.094585	4.43694e-09	-0.135122	-0.176376	-0.0938677	2.58446e-09
cg07775604	chr17	72968890	HID1-AS1;HID1;HID1	NA	NA	FALSE	-0.00623829	-0.109586	-0.103347	-0.13546	-0.0712343	3.81236e-09	-0.103305	-0.135569	-0.0710401	4.53808e-09	-0.102603	-0.133197	-0.0720089	8.55181e-10
cg16191750	chr17	42463157	ITGA2B	NA	NA	TRUE	-0.00495002	-0.111559	-0.106609	-0.139342	-0.0738755	3.81459e-09	-0.106757	-0.139601	-0.0739119	4.47235e-09	-0.108251	-0.141953	-0.074548	7.56149e-09
cg16785161	chr12	54020266	ATF7;ATF7;ATF7;ATF7;ATF7	NA	NA	TRUE	0.00815839	-0.111402	-0.11956	-0.156525	-0.082595	4.18132e-09	-0.119951	-0.156801	-0.0831009	3.60683e-09	-0.121412	-0.156896	-0.0859267	8.59405e-10
cg25552416	chr17	4981660	ZFP3	NA	12:124915091_T_C	TRUE	0.00422707	-0.106918	-0.111145	-0.145177	-0.0771136	4.5029e-09	-0.111008	-0.145166	-0.0768509	5.34219e-09	-0.110233	-0.144357	-0.0761081	7.11071e-09
cg04868116	chr10	53401405	PRKG1;PRKG1	NA	NA	TRUE	0.00138073	0.115223	0.113842	0.0777015	0.149983	4.54295e-09	0.113911	0.0776043	0.150217	5.20031e-09	0.114141	0.0763853	0.151896	1.56403e-08
cg20168412	chr3	13324132		NA	NA	FALSE	-0.00200765	-0.106851	-0.104844	-0.135177	-0.0745106	4.83301e-09	-0.104999	-0.135423	-0.0745755	5.40118e-09	-0.107456	-0.138286	-0.0766255	4.16489e-09
cg13151361	chr2	179298300	PRKRA;MIR548N;PRKRA;PRKRA	NA	NA	TRUE	-0.00231865	0.0989157	0.101234	0.0699992	0.132469	5.94601e-09	0.101239	0.0698531	0.132626	6.9745e-09	0.104357	0.0718343	0.136879	8.3262e-09
cg15152958	chr3	9369039		NA	NA	FALSE	0.00690323	0.119247	0.112344	0.0767028	0.147985	6.09768e-09	0.11256	0.076839	0.148281	6.43872e-09	0.111847	0.0754416	0.148252	1.22429e-08
cg00411010	chr16	71756964	PHLPP2	NA	NA	TRUE	0.0218065	-0.0865855	-0.108392	-0.143402	-0.0733819	6.31445e-09	-0.108493	-0.143652	-0.0733343	7.00389e-09	-0.10611	-0.138939	-0.0732816	1.37864e-09
cg19977241	chr2	74692637	MOGS;MOGS	NA	NA	FALSE	-0.00355802	-0.107101	-0.103543	-0.135555	-0.0715311	6.56906e-09	-0.103482	-0.135641	-0.0713237	7.7255e-09	-0.104781	-0.137485	-0.0720777	6.25612e-09
cg12615557	chr1	109046245		NA	NA	FALSE	-0.000899485	0.169001	0.169901	0.116779	0.223022	7.06089e-09	0.170108	0.116786	0.223429	7.76195e-09	0.173366	0.11789	0.228842	1.39804e-08
cg14306956	chr9	37027384	PAX5	NA	NA	FALSE	0.00308333	-0.11886	-0.121943	-0.158775	-0.085111	7.06386e-09	-0.122194	-0.159083	-0.0853055	7.1359e-09	-0.124881	-0.163166	-0.0865959	1.24679e-08
cg10369197	chr17	70815226	SLC39A11;SLC39A11	NA	NA	FALSE	0.0015834	0.185878	0.184294	0.123966	0.244622	7.18054e-09	0.184744	0.124363	0.245126	6.93184e-09	0.187147	0.124952	0.249342	1.1201e-08
cg03083562	chr8	126007153		NA	NA	FALSE	0.00655494	0.115987	0.109432	0.0741746	0.14469	7.18423e-09	0.109516	0.0741013	0.14493	8.08157e-09	0.108547	0.0716203	0.145474	3.062e-08
cg09528462	chr21	36094471		NA	NA	FALSE	0.0158992	0.116607	0.100707	0.0687978	0.132617	7.22973e-09	0.100796	0.0687486	0.132843	8.12475e-09	0.0997399	0.0666866	0.132793	2.82956e-08
cg18593556	chr20	47965469		NA	NA	FALSE	0.00322257	0.117861	0.114639	0.0778627	0.151415	7.44765e-09	0.114915	0.0781079	0.151722	7.20222e-09	0.118172	0.0792555	0.157088	1.61983e-08
cg08131547	chr19	9691569	ZNF121	NA	NA	TRUE	-0.00195058	0.0997988	0.101749	0.0694124	0.134086	7.5704e-09	0.101801	0.0693131	0.134289	8.6981e-09	0.108238	0.0765981	0.139877	6.70235e-10
cg18780259	chr19	19006582	GDF1;LASS1;LASS1	NA	NA	FALSE	-0.00307332	-0.14158	-0.138506	-0.182388	-0.094624	8.14716e-09	-0.13826	-0.182257	-0.0942632	9.40602e-09	-0.137645	-0.180767	-0.0945229	5.97988e-09
cg12601237	chr10	17428642	ST8SIA6-AS1;ST8SIA6	NA	NA	FALSE	0.00269235	0.112938	0.110246	0.0752075	0.145284	8.31017e-09	0.110582	0.0756041	0.145561	7.37083e-09	0.113776	0.0773496	0.150203	1.08729e-08
cg09615453	chr17	48351743	TMEM92;TMEM92	NA	NA	FALSE	-0.0104761	-0.112896	-0.10242	-0.135215	-0.069624	8.64853e-09	-0.102148	-0.134943	-0.069353	9.63872e-09	-0.102041	-0.135024	-0.0690583	1.37838e-08
cg24600355	chr20	34329943	RBM39;RBM39;RBM39;RBM39;RBM39;RBM39;RBM39;RBM39;RBM39;RBM39;RBM39	NA	NA	FALSE	-0.002577	-0.17525	-0.172673	-0.226912	-0.118433	8.95597e-09	-0.172772	-0.227262	-0.118283	1.03524e-08	-0.176079	-0.230594	-0.121564	1.11447e-08
cg25376238	chr19	35645610	FXYD5;FXYD5;FXYD5;FXYD5	NA	NA	TRUE	0.00168631	-0.130506	-0.132192	-0.174653	-0.0897321	8.97901e-09	-0.132355	-0.174977	-0.0897325	9.9285e-09	-0.135522	-0.176128	-0.0949164	1.24526e-09
cg05949385	chr1	199984216		NA	NA	FALSE	0.00294251	0.109859	0.106917	0.0739607	0.139872	9.0071e-09	0.106791	0.0737095	0.139873	1.05501e-08	0.110259	0.0765813	0.143938	6.70734e-09
cg18420790	chr5	111093913	C5orf13;C5orf13;C5orf13;C5orf13;C5orf13;C5orf13;C5orf13;C5orf13;C5orf13;C5orf13;C5orf13	NA	NA	FALSE	-0.00291153	0.12985	0.132761	0.0927526	0.17277	9.50162e-09	0.132961	0.0928287	0.173092	1.02517e-08	0.134007	0.0917198	0.176295	4.78923e-08
cg20184537	chr2	241490425	ANKMY1;ANKMY1;ANKMY1;ANKMY1;ANKMY1;ANKMY1	NA	NA	FALSE	0.00909346	0.121808	0.112714	0.0757244	0.149704	9.60823e-09	0.113002	0.0759923	0.150012	9.36847e-09	0.115428	0.0777206	0.153136	9.4838e-09
cg23319427	chr10	45684486		NA	NA	FALSE	0.00991129	0.114397	0.104485	0.0699676	0.139003	9.63521e-09	0.104638	0.0700002	0.139275	1.03999e-08	0.107536	0.0720379	0.143035	1.07523e-08
cg19163194	chr17	64960668	CACNG4	NA	NA	FALSE	0.0153267	-0.120139	-0.135466	-0.178097	-0.092835	9.66985e-09	-0.135302	-0.178094	-0.0925093	1.13753e-08	-0.138089	-0.180537	-0.0956413	5.113e-09
cg05258834	chr11	1862477	TNNI2;TNNI2;TNNI2	NA	NA	TRUE	-0.0023655	-0.111869	-0.109503	-0.142516	-0.07649	1.00869e-08	-0.10935	-0.142472	-0.0762292	1.16891e-08	-0.110034	-0.142871	-0.0771981	9.69433e-09
cg26142044	chr5	149325279	PDE6A	NA	NA	FALSE	0.000697918	0.105797	0.1051	0.0710338	0.139165	1.08495e-08	0.105454	0.071484	0.139423	9.56355e-09	0.108833	0.0741683	0.143499	7.07417e-09
cg21459645	chr2	219649224	CYP27A1	NA	NA	TRUE	-0.00161958	0.107776	0.109396	0.0744131	0.144379	1.08668e-08	0.109629	0.0745868	0.144671	1.07809e-08	0.109653	0.0733297	0.145976	2.57968e-08
cg12981595	chr17	39254427	KRTAP4-8	17:39245709_C_T	NA	TRUE	-0.000433189	0.15868	0.159113	0.107017	0.21121	1.15264e-08	0.158868	0.106601	0.211135	1.34739e-08	0.164385	0.109821	0.21895	1.82108e-08
cg02895588	chr6	485915	EXOC2	NA	NA	FALSE	0.00508253	-0.110707	-0.11579	-0.152901	-0.0786788	1.20676e-08	-0.115492	-0.152614	-0.0783707	1.33025e-08	-0.115156	-0.149219	-0.0810931	5.94887e-10
cg20454198	chr2	221655579		NA	NA	FALSE	-0.00628161	-0.137063	-0.130781	-0.170978	-0.0905837	1.21234e-08	-0.130809	-0.1712	-0.0904184	1.4072e-08	-0.131678	-0.172174	-0.0911822	1.20043e-08
cg25202793	chr8	129829827		NA	NA	FALSE	0.00792541	-0.132049	-0.139974	-0.184185	-0.0957629	1.24116e-08	-0.139794	-0.184167	-0.0954207	1.46378e-08	-0.143121	-0.187252	-0.0989899	5.58898e-09
cg19301602	chr3	46855194		3:46754737_A_G	NA	FALSE	-0.0102175	0.0926221	0.10284	0.0688969	0.136782	1.28521e-08	0.103148	0.0692386	0.137056	1.16304e-08	0.109113	0.0749421	0.143285	3.29372e-09
cg14554776	chr19	35772657	HAMP	NA	NA	TRUE	0.00271837	0.102779	0.100061	0.0677925	0.132329	1.28929e-08	0.100119	0.0677019	0.132536	1.47231e-08	0.102305	0.0695601	0.13505	1.21679e-08
cg22139852	chr1	183605108	RGL1;RGL1;RGL1;ARPC5;ARPC5	NA	NA	TRUE	0.004915	-0.100701	-0.105616	-0.139089	-0.0721429	1.29601e-08	-0.105616	-0.139251	-0.0719809	1.51711e-08	-0.10356	-0.134802	-0.0723182	3.42125e-09
cg08876558	chr11	59394462		NA	NA	FALSE	-0.00257069	0.148472	0.151043	0.0964016	0.205685	1.31542e-08	0.151425	0.0967076	0.206142	1.33596e-08	0.152559	0.0952631	0.209855	3.62621e-08
cg18530113	chr3	123752536		NA	NA	FALSE	-0.000173804	-0.104274	-0.1041	-0.13732	-0.0708798	1.3638e-08	-0.104229	-0.137575	-0.0708829	1.49614e-08	-0.102205	-0.134208	-0.0702011	7.84015e-09
cg10531688	chr3	184098596	THPO;THPO;THPO;THPO;THPO;THPO;CHRD;CHRD;CHRD;CHRD;CHRD;CHRD;CHRD;CHRD;CHRD;CHRD	NA	NA	TRUE	-0.00650703	0.0944953	0.101002	0.0704036	0.131601	1.41643e-08	0.100785	0.0701476	0.131423	1.65787e-08	0.107369	0.0766233	0.138115	5.29852e-09
cg25964984	chr22	30783371	RNF215	NA	NA	FALSE	0.00370685	-0.108277	-0.111984	-0.147421	-0.0765469	1.50199e-08	-0.112139	-0.1477	-0.0765778	1.65266e-08	-0.114005	-0.148231	-0.0797797	3.40156e-09
cg14332866	chr18	26628451		NA	NA	FALSE	-0.0107503	-0.144697	-0.133947	-0.178245	-0.0896484	1.57856e-08	-0.133634	-0.17799	-0.0892777	1.78199e-08	-0.130622	-0.173816	-0.0874278	1.62935e-08
cg24072924	chr5	111093585	C5orf13;C5orf13;C5orf13;C5orf13;C5orf13;C5orf13;C5orf13;C5orf13;C5orf13;C5orf13	NA	NA	FALSE	-0.00143192	-0.102934	-0.101502	-0.130779	-0.0722255	1.68521e-08	-0.101593	-0.130991	-0.0721941	1.91658e-08	-0.0995069	-0.129388	-0.0696258	9.44091e-08
cg16004202	chr4	159689901	FNIP2	NA	9:92305817_CCCTCT_C	TRUE	0.000336539	-0.136238	-0.136574	-0.185845	-0.0873035	1.75091e-08	-0.136401	-0.185867	-0.0869349	2.04612e-08	-0.138966	-0.187787	-0.090146	1.39235e-08
cg18202623	chr4	126236316	FAT4	NA	9:138440264_A_AGAGT	TRUE	0.000373624	-0.122765	-0.123139	-0.164374	-0.0819035	1.78592e-08	-0.122536	-0.163343	-0.0817288	1.60846e-08	-0.125501	-0.16603	-0.0849719	6.09048e-09
cg07637658	chr19	45887042	PPP1R13L;PPP1R13L	NA	NA	TRUE	-0.00309831	0.117162	0.120261	0.0811582	0.159363	1.87054e-08	0.120168	0.0808918	0.159444	2.20064e-08	0.124933	0.0847313	0.165135	1.56151e-08
cg20628191	chr1	20265229		1:20416878_C_G	NA	FALSE	-0.00451562	0.100002	0.104518	0.0681753	0.14086	1.96206e-08	0.104892	0.0686465	0.141137	1.77201e-08	0.106703	0.0686577	0.144749	3.76745e-08
cg11576513	chr6	114663692		6:114218141_T_A	NA	FALSE	-0.00146012	-0.113481	-0.112021	-0.149111	-0.0749317	2.0173e-08	-0.112093	-0.149352	-0.0748333	2.26633e-08	-0.11254	-0.15088	-0.0742012	2.83203e-08
cg13870080	chr11	19303281		NA	NA	FALSE	-0.00728835	0.100828	0.108117	0.0726232	0.14361	2.24477e-08	0.108101	0.0724358	0.143765	2.61694e-08	0.110833	0.0740127	0.147654	3.19931e-08
cg14463748	chr2	96971527	SNRNP200	NA	NA	TRUE	0.00501738	-0.135028	-0.140045	-0.183578	-0.0965118	2.35649e-08	-0.139896	-0.183604	-0.0961884	2.76328e-08	-0.140671	-0.185073	-0.0962695	5.87222e-08
cg07395951	chr2	241392189	PP14571;GPC1	NA	NA	TRUE	-0.00275879	-0.154617	-0.151858	-0.199713	-0.104003	2.39668e-08	-0.151624	-0.199628	-0.103619	2.78775e-08	-0.152136	-0.199796	-0.104477	2.96944e-08
cg16445476	chr16	75163113		NA	NA	FALSE	-0.00476386	0.136259	0.141022	0.0928032	0.189242	2.43974e-08	0.141277	0.0929201	0.189635	2.54588e-08	0.145429	0.0956015	0.195256	2.5255e-08
cg26446717	chr5	175788958	KIAA1191;KIAA1191;KIAA1191	NA	NA	FALSE	-0.00150016	-0.11785	-0.11635	-0.15107	-0.0816298	2.47988e-08	-0.11647	-0.151329	-0.0816111	2.78794e-08	-0.116442	-0.152074	-0.0808102	5.57802e-08
cg06594397	chr5	77663650	SCAMP1;SCAMP1;SCAMP1	NA	NA	TRUE	0.00164921	0.105672	0.104023	0.069708	0.138337	2.50947e-08	0.104401	0.070217	0.138585	2.0839e-08	0.111957	0.0792397	0.144674	7.32067e-10
cg12225220	chr4	87281434	MAPK10;MAPK10;MAPK10	4:86853558_C_T	NA	FALSE	0.00262211	0.135769	0.133147	0.0911893	0.175105	2.84826e-08	0.133068	0.0909547	0.175181	3.29184e-08	0.131613	0.0868056	0.176421	2.25417e-07
cg09208059	chr10	118373849		NA	NA	FALSE	-0.00461407	0.10221	0.106824	0.0727802	0.140868	2.91721e-08	0.106847	0.0726396	0.141055	3.37435e-08	0.107635	0.0718969	0.143373	8.74381e-08
cg04706123	chr2	120638824	PTPN4	NA	NA	TRUE	0.00866967	-0.113104	-0.121774	-0.162726	-0.0808214	3.27033e-08	-0.121772	-0.162932	-0.0806116	3.81759e-08	-0.11509	-0.151512	-0.0786679	6.33474e-09
cg17136794	chr5	72131603	TNPO1	NA	NA	TRUE	0.00712578	0.113342	0.106216	0.0705358	0.141896	3.28645e-08	0.106151	0.0703065	0.141996	3.8438e-08	0.107804	0.0705294	0.14508	7.13536e-08
cg01727346	chr22	45596797	C22orf9;C22orf9	NA	NA	FALSE	-0.000441439	0.103462	0.103903	0.0691623	0.138644	3.32454e-08	0.104281	0.0696628	0.138898	2.81132e-08	0.107796	0.0710911	0.1445	5.62734e-08
cg08959194	chr21	23892686		NA	NA	FALSE	-4.22601e-05	0.1072	0.107242	0.0691962	0.145288	3.42522e-08	0.107402	0.0692191	0.145585	3.68215e-08	0.107526	0.0668911	0.14816	1.47617e-07
cg06061692	chr5	55300130		NA	NA	FALSE	0.0105685	0.11548	0.104911	0.0697111	0.140112	3.79764e-08	0.104823	0.0694682	0.140178	4.44075e-08	0.106088	0.0700434	0.142132	5.57418e-08
cg14925342	chr3	50192264	SEMA3F	NA	NA	TRUE	0.0218064	-0.108117	-0.129923	-0.171008	-0.0888377	3.85381e-08	-0.129839	-0.171111	-0.0885667	4.46512e-08	-0.128474	-0.168951	-0.0879973	3.73134e-08
cg10413550	chr9	139377551	SEC16A;C9orf163;SEC16A	9:139377498_G_C	8:144314683_G_A	TRUE	-0.00685309	-0.118701	-0.111848	-0.149211	-0.0744853	3.88798e-08	-0.111678	-0.149167	-0.0741891	4.51131e-08	-0.11262	-0.146651	-0.0785894	2.50775e-09
cg20645912	chr6	32729274	HLA-DQB2	NA	NA	TRUE	0.0191013	-0.105446	-0.124547	-0.165585	-0.0835095	4.10937e-08	-0.124934	-0.165911	-0.0839562	3.77075e-08	-0.121343	-0.160937	-0.081749	3.76523e-08
cg17441062	chr11	88242604	GRM5;GRM5	11:88270912_G_A	NA	TRUE	-0.0211969	-0.165078	-0.143881	-0.194981	-0.0927822	4.30034e-08	-0.144038	-0.195351	-0.0927255	4.69062e-08	-0.141878	-0.194816	-0.0889395	1.73135e-07
cg03671360	chr3	180297596		NA	NA	FALSE	-0.0163859	-0.149545	-0.133159	-0.17822	-0.0880981	4.37859e-08	-0.133366	-0.178608	-0.088125	4.72293e-08	-0.128568	-0.169086	-0.0880502	5.14214e-09
cg18513200	chr4	13629548	BOD1L	NA	NA	FALSE	0.000870672	-0.102434	-0.103304	-0.140126	-0.0664832	4.43455e-08	-0.103222	-0.140208	-0.0662353	5.17876e-08	-0.101077	-0.137558	-0.0645963	5.70912e-08
cg18029202	chr1	62175260	TM2D1	NA	NA	TRUE	0.000987644	-0.107895	-0.108882	-0.147514	-0.0702512	4.60068e-08	-0.108772	-0.147568	-0.0699761	5.36617e-08	-0.10515	-0.1408	-0.0695004	1.29421e-08
cg12578536	chr5	43003251		NA	NA	FALSE	0.00312758	0.15942	0.156292	0.105392	0.207192	4.64375e-08	0.156467	0.105363	0.207571	5.06479e-08	0.162016	0.108193	0.21584	6.64136e-08
cg02656801	chr7	993932	ADAP1	7:1900208_C_T	7:2066443_A_G	TRUE	0.000441752	-0.0996807	-0.100122	-0.136085	-0.0641599	4.73449e-08	-0.100249	-0.136354	-0.0641441	5.32203e-08	-0.0973271	-0.133606	-0.0610482	8.87523e-08
cg02775842	chr8	101734263	PABPC1;PABPC1	NA	NA	TRUE	-0.00909966	-0.143289	-0.134189	-0.181383	-0.0869954	4.804e-08	-0.13429	-0.181697	-0.0868823	5.36788e-08	-0.135058	-0.183823	-0.0862937	1.11271e-07
cg25347419	chr2	177043501		NA	NA	FALSE	-0.00597248	-0.112086	-0.106113	-0.141001	-0.0712256	5.06227e-08	-0.105868	-0.140802	-0.0709335	5.76461e-08	-0.107156	-0.141971	-0.0723416	5.20042e-08
cg13529755	chr1	149138398		NA	NA	FALSE	-0.00535147	-0.166783	-0.161432	-0.220435	-0.102429	5.08871e-08	-0.161511	-0.220792	-0.10223	5.80985e-08	-0.160975	-0.222676	-0.0992738	1.48405e-07
cg00402311	chr8	62282815	CLVS1	8:62322654_T_C	NA	FALSE	-0.0057773	0.131376	0.137154	0.0915093	0.182798	5.17607e-08	0.137125	0.0912608	0.182989	5.98355e-08	0.141666	0.0937217	0.189611	8.24147e-08
cg12035827	chr1	10855226	CASZ1;CASZ1	NA	NA	TRUE	0.000967801	-0.099708	-0.100676	-0.134676	-0.0666755	5.27489e-08	-0.100647	-0.13481	-0.0664841	6.14285e-08	-0.102164	-0.13541	-0.068918	1.9669e-08
cg14262928	chr11	119293321	THY1;USP2-AS1	NA	NA	TRUE	-0.00745219	-0.130205	-0.122753	-0.164514	-0.0809918	5.45585e-08	-0.122744	-0.164707	-0.0807804	6.31158e-08	-0.124615	-0.164996	-0.0842338	1.49645e-08
cg18731202	chr2	70734532	TGFA;TGFA	NA	NA	TRUE	0.00129085	-0.102504	-0.103795	-0.140341	-0.0672483	5.46303e-08	-0.103766	-0.140487	-0.0670443	6.32902e-08	-0.104283	-0.139938	-0.0686272	1.76516e-08
cg25512657	chr1	204121439	ETNK2	NA	NA	TRUE	-0.00550933	0.101085	0.106595	0.0727569	0.140433	5.48125e-08	0.106426	0.0724839	0.140368	6.25231e-08	0.107808	0.0728104	0.142806	1.14324e-07
cg11228005	chr3	197477097	FYTTD1;FYTTD1;FYTTD1;KIAA0226	NA	NA	TRUE	0.0010408	-0.120924	-0.121965	-0.16374	-0.08019	5.90654e-08	-0.121955	-0.163932	-0.079978	6.82376e-08	-0.120089	-0.160199	-0.0799785	3.45689e-08
cg04122422	chr11	128996095	ARHGAP32	NA	10:17473453_AG_A	TRUE	-0.00571139	0.129123	0.134834	0.0891702	0.180499	5.98074e-08	0.134929	0.0890575	0.1808	6.67349e-08	0.139505	0.0933136	0.185696	3.8263e-08
cg07937578	chr4	25487481		NA	2:240115701_G_A	FALSE	-0.000207394	0.102575	0.102782	0.0663572	0.139207	6.51679e-08	0.102804	0.0662038	0.139404	7.39545e-08	0.103789	0.06615	0.141427	1.20395e-07
cg01199952	chr13	25591486		13:25635735_CAA_C	NA	FALSE	-0.00405618	0.0988019	0.102858	0.0668587	0.138857	6.73486e-08	0.10309	0.0670217	0.139158	6.83547e-08	0.106593	0.0694114	0.143774	6.40427e-08
cg02994302	chr5	145607016	RBM27	NA	NA	FALSE	-0.0128503	-0.130966	-0.118115	-0.159483	-0.0767474	6.74995e-08	-0.117844	-0.159336	-0.076352	7.87065e-08	-0.113475	-0.150943	-0.0760065	1.38843e-08
cg05116169	chr6	139134212	ECT2L;ECT2L	NA	NA	FALSE	-0.0143715	-0.136542	-0.12217	-0.164088	-0.0802527	6.76705e-08	-0.122126	-0.164253	-0.0799992	7.85676e-08	-0.119227	-0.158068	-0.0803871	1.55938e-08
cg06089892	chr2	128101198	MAP3K2	NA	NA	TRUE	-0.00137054	-0.169078	-0.167707	-0.224266	-0.111149	6.85527e-08	-0.168043	-0.224868	-0.111218	7.39653e-08	-0.172549	-0.22973	-0.115369	3.79432e-08
cg18792381	chr5	179781547	GFPT2	5:179769964_G_A	NA	TRUE	-0.000167622	-0.127011	-0.126844	-0.169081	-0.0846066	7.21031e-08	-0.127072	-0.169426	-0.0847186	7.42688e-08	-0.136445	-0.175851	-0.0970386	1.03183e-09
cg21606226	chr6	27146292		NA	NA	FALSE	-0.022518	-0.165176	-0.142658	-0.191337	-0.0939798	7.66965e-08	-0.142637	-0.191551	-0.0937234	8.86309e-08	-0.142458	-0.190598	-0.0943181	6.91796e-08
cg06125066	chr9	83335490		NA	NA	FALSE	-0.000748204	-0.116684	-0.115935	-0.155799	-0.0760714	7.6859e-08	-0.11573	-0.155713	-0.0757479	8.70888e-08	-0.113599	-0.149312	-0.0778852	6.29045e-09
cg04941127	chr11	8892760	ST5	NA	19:620789_G_A	TRUE	-0.00417818	-0.120405	-0.116227	-0.155531	-0.0769233	8.00413e-08	-0.116255	-0.155748	-0.0767624	9.12125e-08	-0.117482	-0.156385	-0.0785792	5.31628e-08
Model 1 covariates included methylation array batch, sex, age at diagnosis, age at baseline, and days between visits. Model 2 included Model 1 covariates plus the first medication MCA component. Model 3 included all covariates from Models 1 and 2 plus seven estimated cell type proportions for SLE-relevant cell types, e.g., neutrophils, naïve and memory CD4+ T cells, naïve and memory CD8+ T cells,…

## Sheet: Supplementary Table 3 
Supplementary Table 3. Pathway enrichment analysis (Reactome) for 291CpGs associated with differential methylation change over time among SLE remitters and non-remitters. Pathways with p<0.05 are shown.
ID	Description	Size	Count	P-value	FDR q-value
R-HSA-8849473	Homo sapiens: PTK6 Expression	5	2	0.0027272	1
R-HSA-2122947	Homo sapiens: NOTCH1 Intracellular Domain Regulates Transcription	44	4	0.00469596	1
R-HSA-4793954	Homo sapiens: Defective MOGS causes CDG-2b	1	1	0.00963602	1
R-HSA-5578996	Homo sapiens: Defective CYP27A1 causes CTX	1	1	0.0121887	1
R-HSA-5576892	Homo sapiens: Phase 0 - rapid depolarisation	33	3	0.0127598	1
R-HSA-4791275	Homo sapiens: Signaling by WNT in cancer	32	3	0.012766	1
R-HSA-8864260	Homo sapiens: Transcriptional regulation by the AP-2 (TFAP2) family of transcription factors	36	3	0.0137442	1
R-HSA-5673000	Homo sapiens: RAF activation	34	3	0.0147181	1
R-HSA-8986944	Homo sapiens: Transcriptional Regulation by MECP2	59	4	0.0164452	1
R-HSA-1980143	Homo sapiens: Signaling by NOTCH1	70	4	0.0238731	1
R-HSA-844615	Homo sapiens: The AIM2 inflammasome	3	1	0.0267437	1
R-HSA-163754	Homo sapiens: Insulin effects increased synthesis of Xylulose-5-Phosphate	2	1	0.0280481	1
R-HSA-1181150	Homo sapiens: Signaling by NODAL	20	2	0.0305313	1
R-HSA-5545619	Homo sapiens: XAV939 stabilizes AXIN	2	1	0.0313797	1
R-HSA-5683057	Homo sapiens: MAPK family signaling cascades	309	9	0.0364112	1
R-HSA-5620916	Homo sapiens: VxPx cargo-targeting to cilium	20	2	0.0366557	1
R-HSA-75064	Homo sapiens: mRNA Editing: A to I Conversion	2	1	0.037355	1
R-HSA-75102	Homo sapiens: C6 deamination of adenosine	2	1	0.037355	1
R-HSA-77042	Homo sapiens: Formation of editosomes by ADAR proteins	2	1	0.037355	1
R-HSA-5673001	Homo sapiens: RAF/MAP kinase cascade	266	8	0.0386724	1
R-HSA-5663202	Homo sapiens: Diseases of signal transduction by growth factor receptors and second messengers	411	11	0.0410623	1
R-HSA-5660489	Homo sapiens: MTF1 activates gene expression	3	1	0.0411368	1
R-HSA-69273	Homo sapiens: Cyclin A/B1/B2 associated events during G2/M transition	24	2	0.0415761	1
R-HSA-416572	Homo sapiens: Sema4D induced cell migration and growth-cone collapse	21	2	0.0420079	1
R-HSA-5684996	Homo sapiens: MAPK1/MAPK3 signaling	272	8	0.0429846	1
R-HSA-1368071	Homo sapiens: NR1D1 (REV-ERBA) represses gene expression	3	1	0.0460921	1
R-HSA-3304347	Homo sapiens: Loss of Function of SMAD4 in Cancer	3	1	0.0467324	1
R-HSA-3311021	Homo sapiens: SMAD4 MH2 Domain Mutants in Cancer	3	1	0.0467324	1
R-HSA-3315487	Homo sapiens: SMAD2/3 MH2 Domain Mutants in Cancer	3	1	0.0467324	1
R-HSA-3371571	Homo sapiens: HSF1-dependent transactivation	24	2	0.0480594	1
R-HSA-2644602	Homo sapiens: Signaling by NOTCH1 PEST Domain Mutants in Cancer	54	3	0.0495845	1
R-HSA-2644603	Homo sapiens: Signaling by NOTCH1 in Cancer	54	3	0.0495845	1
R-HSA-2644606	Homo sapiens: Constitutive Signaling by NOTCH1 PEST Domain Mutants	54	3	0.0495845	1
R-HSA-2894858	Homo sapiens: Signaling by NOTCH1 HD+PEST Domain Mutants in Cancer	54	3	0.0495845	1
R-HSA-2894862	Homo sapiens: Constitutive Signaling by NOTCH1 HD+PEST Domain Mutants	54	3	0.0495845	1
Size represents number of genes in pathway. Count is number of genes differentially methylated in set. Padj is false discovery rate.

## Sheet: Supplementary Table 4
Supplementary Table 4. 546 CpGs used in hierarchical clustering. Includes results from paired T test, cis and trans meQTL SNPs annotation, and interferon regulatory gene annotation.
Name	chr	pos	logFC	P Value	FDR qvalue	UCSC_RefGene_Name	UCSC_RefGene_Group	IRG	Top.cis.SNP	Top.trans.SNP
cg05009902	chr17	30456468	0.0447689	6.89273e-09	0.00208966			No	NA	NA
cg25178683	chr17	76976267	0.0471633	1.07203e-08	0.00216671	LGALS3BP	TSS1500	Yes	NA	NA
cg06188083	chr10	91093005	0.0923839	2.54166e-08	0.00300984	IFIT3;IFIT3	Body;Body	Yes	10:91092706_T_C	NA
cg13304609	chr1	79085162	0.136321	4.79336e-08	0.00300984	IFI44L	TSS1500	Yes	NA	NA
cg09363892	chr1	954619	-0.0303106	4.81328e-08	0.00300984	AGRN	TSS1500	Yes	1:950113_GAAGT_G	NA
cg01028142	chr2	7004578	0.0963402	5.02473e-08	0.00300984	CMPK2	Body	Yes	NA	NA
cg24603130	chr18	60253492	-0.0661599	5.35507e-08	0.00300984	ZCCHC2	Body	Yes	18:60238668_C_T	NA
cg05523603	chr22	50973101	0.097806	1.30935e-07	0.00417845			No	22:50954685_G_A	NA
cg08888522	chr2	163172908	0.0951963	1.44348e-07	0.00437618	IFIH1	Body	Yes	NA	NA
cg08122652	chr3	122281939	0.100137	1.53735e-07	0.00443881	PARP9;PARP9;DTX3L;PARP9;PARP9;PARP9;PARP9	5'UTR;5'UTR;TSS1500;5'UTR;5'UTR;5'UTR;5'UTR	Yes	3:122367592_A_T	NA
cg24678928	chr4	169240829	0.0941686	1.99254e-07	0.00467687	DDX60	TSS1500	Yes	NA	NA
cg22564826	chr14	99541454	0.0509736	2.10686e-07	0.00467687			No	14:99571076_G_C	NA
cg05552874	chr10	91153143	0.0601348	2.15973e-07	0.00467687	IFIT1	Body	Yes	10:91152321_C_CTTA	NA
cg26882438	chr3	122399120	0.048555	2.32213e-07	0.00481927	PARP14	TSS1500	Yes	3:122433537_TAAG_TAG	NA
cg12013713	chr7	139760671	0.0503079	2.75952e-07	0.00532749	PARP12	Body	Yes	7:139714881_AAAAC_A	NA
cg20701305	chr4	26875055	-0.0389836	3.63545e-07	0.00595759	STIM2;STIM2;STIM2	Body;Body;Body	No	4:27038949_G_A	NA
cg06033320	chr8	66750110	0.095528	4.86104e-07	0.00696518	PDE7A	Body	Yes	8:66822030_T_G	NA
cg02891218	chr7	99612634	-0.0301056	5.41839e-07	0.00696518	ZKSCAN1	TSS1500	Yes	NA	NA
cg22930808	chr3	122281881	0.106977	6.09035e-07	0.00731802	PARP9;PARP9;DTX3L;PARP9;PARP9;PARP9;PARP9	5'UTR;5'UTR;TSS1500;5'UTR;5'UTR;5'UTR;5'UTR	Yes	NA	NA
cg01079652	chr1	79118191	0.114281	6.16671e-07	0.00731802	IFI44	Body	Yes	NA	NA
cg05908144	chr2	54268386	-0.0573529	6.27599e-07	0.00731802			No	NA	NA
cg26725786	chr8	27352103	0.0376726	6.57537e-07	0.00752243	EPHX2	Body	Yes	NA	NA
cg01234420	chr22	46453808	0.0304873	6.74907e-07	0.00753115	LOC150381	Body	No	22:46459132_G_T	NA
cg02247863	chr22	50983415	0.0375186	6.8314e-07	0.00753115			No	22:50972541_T_C	NA
cg06708931	chr8	144103857	0.0683781	7.08901e-07	0.00767559			No	NA	NA
cg00959259	chr3	122281975	0.0678078	8.86336e-07	0.0086824	PARP9;PARP9;DTX3L;PARP9;PARP9;PARP9;PARP9	5'UTR;5'UTR;TSS1500;5'UTR;5'UTR;5'UTR;5'UTR	Yes	NA	NA
cg21549285	chr21	42799141	0.0752218	1.00805e-06	0.00912262	MX1;MX1	5'UTR;5'UTR	Yes	21:42806164_T_A	NA
cg19371652	chr12	113415883	0.0468001	1.05406e-06	0.00926255	OAS2;OAS2;OAS2	TSS1500;TSS1500;TSS1500	Yes	NA	NA
cg21113478	chr3	36782467	-0.0399212	1.10563e-06	0.00957696	DCLK3	TSS1500	No	NA	NA
cg21990524	chr3	122294966	0.0366948	1.20434e-06	0.00962336	PARP15;PARP15	TSS1500;TSS1500	Yes	3:122301025_C_CTT	NA
cg07146734	chr15	91130190	0.03283	1.30099e-06	0.00988056	CRTC3;CRTC3	Body;Body	Yes	15:91189024_G_T	NA
cg23213327	chr2	7016509	0.0569602	1.33748e-06	0.0100069	RSAD2	TSS1500	Yes	NA	NA
cg11245243	chr19	48744484	0.0431776	1.37277e-06	0.0100123	CARD8;CARD8;CARD8;CARD8;CARD8;CARD8;CARD8;CARD8;CARD8	5'UTR;5'UTR;5'UTR;TSS200;TSS200;Body;Body;5'UTR;5'UTR	Yes	19:48725423_T_C	NA
cg16644494	chr22	50971601	0.0609455	1.38708e-06	0.0100123	ODF3B	TSS1500	Yes	22:50971266_T_C	NA
cg12461141	chr11	5710654	0.0716517	1.48692e-06	0.0103294	TRIM22	TSS1500	Yes	NA	NA
cg26312951	chr21	42797847	0.0633075	1.55301e-06	0.0103294	MX1;MX1	TSS200;5'UTR	Yes	21:42797606_G_A	NA
cg13755924	chr21	42791937	0.040673	1.62105e-06	0.0103294	MX1	TSS1500	Yes	21:42813011_G_A	NA
cg07815522	chr3	122282157	0.0686223	1.72298e-06	0.0104197	PARP9;PARP9;PARP9;PARP9;PARP9;PARP9;DTX3L	5'UTR;5'UTR;5'UTR;5'UTR;5'UTR;5'UTR;TSS1500	Yes	3:122361659_A_G	NA
cg14595557	chr2	7006786	0.0474736	1.80239e-06	0.0104197	CMPK2;CMPK2;CMPK2;CMPK2	TSS1500;TSS1500;TSS1500;TSS200	Yes	NA	NA
cg26200585	chr19	40919245	-0.0480991	1.82954e-06	0.0104197	PRX;PRX;PRX;PRX	1stExon;5'UTR;1stExon;5'UTR	No	19:40873177_A_T	NA
cg04268125	chr1	154579384	0.0856008	1.90812e-06	0.0104197	ADAR;ADAR;ADAR;ADAR;ADAR	TSS1500;Body;Body;Body;5'UTR	Yes	1:154625632_G_A	NA
cg14750551	chr3	122401343	0.0626536	1.92469e-06	0.0104197	PARP14	Body	Yes	NA	NA
cg12906975	chr8	144105259	0.0569842	1.98612e-06	0.0105336			No	8:144105342_A_G	NA
cg03607951	chr1	79085586	0.0491821	2.01441e-06	0.0105336	IFI44L	TSS1500	Yes	NA	NA
cg13406003	chr6	127535477	0.0343804	2.07306e-06	0.0105628			No	NA	NA
cg14772651	chr2	185548885	-0.0498091	2.24157e-06	0.010604	ZNF804A	Body	Yes	NA	NA
cg12439472	chr13	43565399	0.0763323	2.5168e-06	0.0110437	EPSTI1;EPSTI1	Body;Body	Yes	13:43537277_AAG_AAGAG	NA
cg01264131	chr8	66749125	0.0503918	2.52867e-06	0.0110437	PDE7A	Body	Yes	8:66858423_T_C	NA
cg15893360	chr12	120700361	-0.0340731	2.57775e-06	0.0110437	PXN;PXN	Body;Body	Yes	12:120700489_C_T	NA
cg14617454	chr1	173640387	0.0776013	2.63131e-06	0.0110796	ANKRD45	TSS1500	Yes	NA	NA
cg00968616	chr17	55942898	0.0333147	2.65795e-06	0.0111146	CUEDC1	3'UTR	Yes	NA	NA
cg14864167	chr8	66751182	0.0859935	2.88814e-06	0.0115975	PDE7A	Body	Yes	8:66922465_A_G	NA
cg07833467	chr22	50986511	0.0310606	3.04179e-06	0.0118369	KLHDC7B;KLHDC7B	5'UTR;1stExon	Yes	22:50954685_G_A	NA
cg22663791	chr2	161339409	-0.0463318	3.05969e-06	0.0118369	RBMS1;RBMS1	Body;Body	Yes	2:161354615_G_GA	NA
cg13155430	chr21	42795929	0.0902825	3.15456e-06	0.0118369	MX1	5'UTR	Yes	21:42792768_C_T	NA
cg02314339	chr10	91020653	0.0524309	3.17727e-06	0.0118369			No	NA	NA
cg20951978	chr9	139796368	0.0340575	3.20161e-06	0.0118369	TRAF2	Body	Yes	9:139812706_TATATTTATTTAA_T	NA
cg23352030	chr20	62198469	-0.0353891	3.30423e-06	0.011846	PRIC285;PRIC285	Body;1stExon	No	20:62201468_ATTTTTTTTT_A	NA
cg11829870	chr22	50988451	0.0470135	3.58955e-06	0.0124031	KLHDC7B;KLHDC7B	3'UTR;1stExon	Yes	NA	NA
cg25429619	chr1	174846521	0.0355263	3.65205e-06	0.0124403	RABGAP1L;RABGAP1L;RABGAP1L;RABGAP1L;RABGAP1L;RABGAP1L	5'UTR;5'UTR;ExonBnd;ExonBnd;Body;Body	Yes	1:173849996_T_C	NA
cg10500749	chr6	8437152	-0.0404658	3.82403e-06	0.0124518	SLC35B3;SLC35B3;SLC35B3;SLC35B3;LOC100506207;LOC100506207	TSS1500;TSS1500;TSS1500;TSS1500;Body;Body	No	NA	NA
cg16117023	chr1	64679696	0.043184	3.85756e-06	0.0124518	UBE2U	Body	Yes	NA	NA
cg09528462	chr21	36094471	0.0483304	3.86892e-06	0.0124518			No	NA	NA
cg10587886	chr3	8361835	-0.0439954	4.03154e-06	0.0127429	LMCD1-AS1	Body	No	3:8333321_G_T	NA
cg05499907	chr6	215882	-0.0348717	4.06905e-06	0.0127429			No	NA	NA
cg14943355	chr12	3980704	0.0589153	4.14785e-06	0.0127429	PARP11;PARP11;PARP11;PARP11	5'UTR;5'UTR;Body;Body	Yes	12:3986336_T_C	NA
cg09932507	chr17	47643410	-0.0323754	4.19838e-06	0.0127666	LOC100288866	Body	No	NA	NA
cg03082902	chr12	27727207	0.0375635	4.55907e-06	0.0132377	PPFIBP1;PPFIBP1;PPFIBP1;PPFIBP1	5'UTR;5'UTR;5'UTR;5'UTR	Yes	12:27706729_T_C	NA
cg16400320	chr8	144105210	0.0409015	4.63495e-06	0.0132563			No	NA	NA
cg25998594	chr14	24632095	0.0401216	5.01478e-06	0.0135743	IRF9	Body	Yes	14:24666170_G_A	NA
cg16752817	chr6	153282164	0.0456429	5.04057e-06	0.0135835			No	NA	NA
cg05657416	chr6	27105792	-0.0320685	5.40171e-06	0.0139571	HIST1H4I	TSS1500	No	NA	NA
cg02215171	chr4	89379156	0.0319938	5.41659e-06	0.0139571	HERC5	Body	Yes	NA	NA
cg11011354	chr7	26745413	0.0323939	5.43243e-06	0.0139571	SKAP2;SKAP2	Body;Body	Yes	NA	NA
cg25266327	chr19	16435660	-0.0498803	5.50725e-06	0.0140897	KLF2;KLF2	5'UTR;1stExon	Yes	NA	NA
cg21995613	chr8	144106922	0.0670226	5.74999e-06	0.014422			No	NA	NA
cg05079543	chr19	42388414	-0.0366838	5.79353e-06	0.0144529	ARHGEF1;ARHGEF1;ARHGEF1	5'UTR;5'UTR;TSS200	No	NA	NA
cg03038262	chr11	315262	0.0414229	6.13528e-06	0.0145884	IFITM1	3'UTR	Yes	11:403545_C_T	NA
cg01447828	chr19	40919465	-0.0388675	6.25754e-06	0.0147546	PRX;PRX	TSS200;TSS200	No	19:40873177_A_T	NA
cg02631468	chr20	25062777	0.0316615	6.40808e-06	0.01483	VSX1;VSX1	TSS200;TSS200	Yes	20:25039046_A_C	NA
cg20837474	chr1	28765433	0.0619653	6.92428e-06	0.0152587	PHACTR4;PHACTR4	Body;Body	Yes	1:28690628_T_C	NA
cg24534095	chr17	77967813	0.0330356	6.94565e-06	0.0152587	TBC1D16	Body	Yes	NA	NA
cg04880620	chr12	113415945	0.0315267	7.11672e-06	0.0153563	OAS2;OAS2;OAS2	TSS1500;TSS1500;TSS1500	Yes	NA	NA
cg00929606	chr7	99680280	-0.0358883	7.24766e-06	0.0154287	ZNF3;ZNF3	TSS1500;TSS1500	Yes	NA	NA
cg14137166	chr22	50979665	0.0441013	7.35907e-06	0.0154474			No	22:51006988_T_C	NA
cg15074532	chr4	141711114	0.03769	7.63598e-06	0.0156164			No	4:141839725_T_A	NA
cg27537252	chr15	45006400	0.0490678	7.7285e-06	0.0156164	B2M	Body	Yes	NA	NA
cg10097816	chr14	65973759	0.0522812	7.84736e-06	0.0156164	FUT8;FUT8;FUT8;FUT8;FUT8	5'UTR;5'UTR;5'UTR;Body;Body	Yes	NA	NA
cg22277749	chr10	50285348	-0.0386011	7.94305e-06	0.0156164	VSTM4	Body	No	10:50438714_G_A	NA
cg01915516	chr1	3568243	0.0340127	8.89284e-06	0.0165468	TP73	TSS1500	Yes	NA	NA
cg09858955	chr2	58135951	0.0563099	9.14427e-06	0.0166375	VRK2;VRK2	5'UTR;5'UTR	Yes	2:58126474_CT_CTT	NA
cg09577455	chr6	29593382	0.0330127	9.46415e-06	0.0167398	GABBR1;GABBR1;GABBR1	Body;Body;Body	Yes	6:29667503_TCCTC_ACCTC	6:30706631_T_C
cg12800932	chr7	158611626	-0.0504116	9.64908e-06	0.0167398	ESYT2	Body	Yes	7:158546543_G_A	NA
cg03587597	chr8	144105055	0.0305713	9.69043e-06	0.0167398			No	8:144105342_A_G	NA
cg11225074	chr19	15149561	0.0366385	9.8874e-06	0.0169348			No	19:15146644_A_G	NA
cg21979287	chr15	45007854	0.0384057	1.0261e-05	0.017168	B2M	Body	Yes	NA	NA
cg19832869	chr20	25420046	0.0318329	1.03148e-05	0.017168	GINS1	Body	Yes	20:25458320_T_C	NA
cg17090989	chr9	81485009	0.0423184	1.03312e-05	0.017168			No	NA	NA
cg00094412	chr6	29592854	0.0321317	1.03668e-05	0.017168	GABBR1;GABBR1;GABBR1	Body;Body;Body	Yes	6:29606761_G_A	NA
cg11251971	chr5	139587026	0.0550385	1.04196e-05	0.017168	CYSTM1	Body	Yes	NA	NA
cg01721555	chr3	122401300	0.0413007	1.08197e-05	0.0176137	PARP14	Body	Yes	NA	NA
cg27605623	chr18	40629120	0.0328287	1.1247e-05	0.017946	RIT2;RIT2	Body;Body	No	18:40647871_G_C	NA
cg08084228	chr16	50700118	0.0619302	1.174e-05	0.0182056			No	NA	NA
cg21606226	chr6	27146292	-0.0684588	1.18027e-05	0.0182562			No	NA	NA
cg22688098	chr22	47173686	0.0466212	1.18859e-05	0.0183283	TBC1D22A;TBC1D22A;TBC1D22A;TBC1D22A;TBC1D22A	5'UTR;Body;Body;Body;5'UTR	No	22:47162055_T_C	NA
cg20728857	chr4	1359138	-0.0453214	1.20647e-05	0.0183445	UVSSA	Body	No	4:1317192_C_T	NA
cg05475649	chr15	45007015	0.0534821	1.23482e-05	0.0184711	B2M	Body	Yes	NA	NA
cg09971626	chr20	3691986	0.0392352	1.23564e-05	0.0184711			No	NA	NA
cg27020362	chr5	138723394	0.037636	1.29472e-05	0.0191503	MGC29506	3'UTR	No	NA	NA
cg06505343	chr2	222776314	0.0449318	1.29675e-05	0.0191503			No	NA	NA
cg19488267	chr14	85763019	-0.0464098	1.31243e-05	0.0192289			No	14:85891154_A_T	NA
cg03874689	chr17	55801597	0.0326496	1.42043e-05	0.019723			No	NA	NA
cg23594345	chr14	106329607	0.037241	1.42154e-05	0.019723			No	NA	NA
cg14293575	chr22	18635460	0.0829413	1.43065e-05	0.0197599	USP18	5'UTR	Yes	NA	NA
cg05588508	chr3	120007636	0.0382229	1.4545e-05	0.019841			No	NA	NA
cg09457245	chr12	54778750	0.0382208	1.46925e-05	0.019841	ZNF385A;ZNF385A;ZNF385A	Body;Body;TSS1500	Yes	NA	NA
cg05018460	chr15	80688078	0.0339652	1.47653e-05	0.0198633			No	15:80708968_TTTTG_T	NA
cg17915189	chr7	43789728	0.0312484	1.48999e-05	0.0198995			No	7:43621685_C_G	NA
cg20787639	chr3	111040847	0.0353376	1.51556e-05	0.0201522			No	3:111046771_T_TAAA	NA
cg04172771	chr8	50892702	0.0311282	1.52511e-05	0.0201906	SNTG1	5'UTR	No	NA	NA
cg06562969	chr13	43567153	0.0588654	1.53814e-05	0.0202746	EPSTI1;EPSTI1	TSS1500;TSS1500	Yes	13:43566099_T_A	NA
cg10552523	chr11	313478	0.0501041	1.57278e-05	0.0206123	IFITM1	TSS1500	Yes	11:305406_A_G	NA
cg24072640	chr20	48291209	0.032978	1.58128e-05	0.0206635	B4GALT5	Body	Yes	NA	NA
cg00570504	chr2	7012523	0.0327935	1.67785e-05	0.0211506			No	NA	NA
cg07659305	chr12	15982302	0.0368527	1.702e-05	0.0211748			No	NA	NA
cg03233624	chr17	55740464	0.0365042	1.70276e-05	0.0211748	MSI2	Body	Yes	17:55463737_A_T	NA
cg14164397	chr17	28707127	-0.0365987	1.71211e-05	0.0211748	CPD;CPD	TSS1500;Body	Yes	NA	NA
cg01433297	chr20	4151816	-0.0472229	1.7147e-05	0.0211748	SMOX;SMOX;SMOX;SMOX	5'UTR;5'UTR;5'UTR;5'UTR	Yes	20:4087886_G_C	NA
cg23800812	chr15	34332617	-0.0328234	1.73654e-05	0.0212284	AVEN;CHRM5	TSS1500;5'UTR	Yes	NA	NA
cg14385566	chr2	233403858	0.0313274	1.74825e-05	0.0213286	CHRNG	TSS1500	No	NA	NA
cg11912272	chr2	201204807	0.0345335	1.82275e-05	0.0218979	SPATS2L;SPATS2L;SPATS2L;SPATS2L	5'UTR;5'UTR;5'UTR;5'UTR	Yes	NA	NA
cg03469221	chr20	39383223	0.0300626	1.83763e-05	0.0219335			No	20:39405430_C_T	NA
cg07974833	chr4	73430160	0.0310454	1.84272e-05	0.0219355	ADAMTS3	Body	Yes	4:73452414_A_T	NA
cg21005230	chr5	88182312	0.0443318	1.88098e-05	0.0220111	MEF2C;MEF2C;MEF2C-AS1	5'UTR;5'UTR;Body	Yes	NA	NA
cg03848588	chr9	32525008	0.0303725	1.89935e-05	0.0220111	DDX58	Body	Yes	NA	NA
cg24035363	chr17	34906848	-0.0664322	1.91476e-05	0.0220111	GGNBP2	Body	No	17:34892731_C_A	NA
cg27340201	chr12	66342303	0.0367349	1.9205e-05	0.0220111	HMGA2;HMGA2	Body;Body	Yes	NA	NA
cg05938683	chr1	85156187	-0.0468577	1.93766e-05	0.0220111	SSX2IP;SSX2IP;SSX2IP;SSX2IP;SSX2IP;SSX2IP;SSX2IP;SSX2IP	TSS200;5'UTR;1stExon;5'UTR;1stExon;TSS200;1stExon;5'UTR	Yes	NA	NA
cg09398098	chr5	38820316	0.039383	1.95064e-05	0.022025	OSMR-AS1	Body	No	NA	NA
cg02723293	chr11	104774423	0.0328476	1.96851e-05	0.0221443	LOC643733;LOC643733	Body;Body	No	NA	NA
cg23540139	chr11	614521	0.0326562	1.97869e-05	0.0221743	IRF7;IRF7;IRF7;IRF7;IRF7;IRF7	Body;Body;Body;ExonBnd;ExonBnd;ExonBnd	Yes	11:594894_TAAAAC_T	NA
cg00092301	chr5	142600451	0.0303976	2.00382e-05	0.0221903	ARHGAP26;ARHGAP26	Body;Body	Yes	5:142601811_TACACACACACACACAC_TACAC	NA
cg23299102	chr7	36495922	0.0711178	2.03282e-05	0.022292			No	7:36490598_G_T	NA
cg19707735	chr1	158969712	0.0347563	2.0331e-05	0.022292			No	NA	NA
cg14981650	chr9	20349701	-0.0353064	2.03722e-05	0.0222968	MLLT3;MLLT3	Body;Body	Yes	NA	NA
cg00391320	chr12	112127825	0.0332722	2.05567e-05	0.022329	ACAD10;ACAD10	5'UTR;5'UTR	No	NA	NA
cg24092393	chr7	150780347	-0.0485478	2.07155e-05	0.0224296	TMUB1;TMUB1;TMUB1	5'UTR;5'UTR;1stExon	No	NA	NA
cg15851462	chr4	144538111	-0.0315241	2.12992e-05	0.0225808	FREM3	Body	No	4:144689277_T_A	NA
cg10521436	chr16	87763417	0.0304785	2.15999e-05	0.0225808	KLHDC4;KLHDC4;KLHDC4	Body;Body;Body	Yes	NA	NA
cg14088282	chr1	222003220	-0.054856	2.16823e-05	0.0225815			No	1:222015254_G_A	NA
cg07022554	chr16	1993481	-0.0662575	2.18531e-05	0.0225815	SEPX1	TSS200	No	16:1994447_T_A	11:891338_G_A
cg15149596	chr11	19138954	-0.0472568	2.24929e-05	0.0226494	ZDHHC13;ZDHHC13	Body;5'UTR	No	NA	NA
cg16380016	chr14	68950837	-0.0385659	2.25954e-05	0.0226598	RAD51B;RAD51B	Body;Body	No	14:68867812_C_T	NA
cg00281153	chr16	75682798	-0.0340898	2.29582e-05	0.0228616	TERF2IP;KARS;KARS	Body;TSS1500;TSS1500	Yes	NA	NA
cg04411403	chr11	334334	0.0360706	2.29849e-05	0.0228616			No	11:324163_C_T	NA
cg08834401	chr2	71017846	0.0310108	2.29997e-05	0.0228616	FIGLA	TSS200	No	NA	NA
cg03753191	chr13	43566902	0.0313667	2.33005e-05	0.022935	EPSTI1;EPSTI1	TSS1500;TSS1500	Yes	13:43566099_T_A	NA
cg17441062	chr11	88242604	-0.0675315	2.33945e-05	0.022953	GRM5;GRM5	Body;Body	Yes	11:88270912_G_A	NA
cg23783065	chr21	15896103	0.0305235	2.38814e-05	0.023036	SAMSN1;SAMSN1;SAMSN1	5'UTR;Body;Body	Yes	21:15899720_G_A	NA
cg07888347	chr17	4488345	0.0412447	2.40405e-05	0.023036	SMTNL2;SMTNL2	Body;5'UTR	No	17:4476894_T_C	NA
cg20065449	chr1	248307122	0.0326817	2.4103e-05	0.023036	OR2M5	TSS1500	No	1:247863666_G_A	NA
cg20378002	chr7	8477029	0.0339054	2.41968e-05	0.023036	NXPH1	Body	No	NA	NA
cg16987437	chr2	231282895	0.0445431	2.47685e-05	0.0231403	SP100;SP100;SP100;SP100;SP100;SP100	Body;Body;5'UTR;Body;Body;Body	Yes	2:231299353_G_A	NA
cg26754552	chr6	29400397	0.043486	2.5659e-05	0.0235492			No	NA	NA
cg07830813	chr15	45630898	-0.0324735	2.60862e-05	0.0235622			No	NA	NA
cg06135139	chr20	61637856	-0.0546908	2.61138e-05	0.0235622	BHLHE23	1stExon	Yes	NA	NA
cg12557158	chr22	50984767	0.0354218	2.62709e-05	0.0236336			No	22:50983332_C_G	NA
cg24899334	chr3	167803450	-0.0455635	2.79595e-05	0.0243721	GOLIM4;GOLIM4	Body;Body	Yes	3:167827139_C_T	NA
cg03879629	chr3	46152446	0.051025	2.79849e-05	0.0243721			No	3:46068389_AT_A	NA
cg27432036	chr17	7382829	-0.0341353	2.82264e-05	0.0243721	ZBTB4;ZBTB4;ZBTB4	1stExon;5'UTR;5'UTR	Yes	NA	NA
cg21060789	chr2	163176242	0.0318041	2.82977e-05	0.0243721	IFIH1	TSS1500	Yes	NA	NA
cg23473419	chr17	74732838	-0.0407587	2.87702e-05	0.0245351	MIR636;SFRS2;MFSD11	TSS1500;Body;TSS1500	No	NA	NA
cg12172478	chr3	16357591	-0.0368283	2.94248e-05	0.0247453	RFTN1	3'UTR	Yes	3:16398000_GCCC_G	NA
cg05753589	chr1	2064765	-0.0417336	2.96381e-05	0.024797	PRKCZ;PRKCZ;PRKCZ	5'UTR;Body;5'UTR	Yes	NA	NA
cg07123796	chr1	950971	0.0511442	2.96907e-05	0.024797			No	NA	NA
cg00526953	chr16	1535814	-0.0468648	3.01403e-05	0.0249863			No	NA	NA
cg01575836	chr11	15959856	-0.0371739	3.14683e-05	0.0251593			No	NA	NA
cg07107453	chr1	79114976	0.0323403	3.19762e-05	0.0252782	IFI44	TSS1500	Yes	1:79128570_G_GT	NA
cg04211591	chr2	230159830	0.0620538	3.27325e-05	0.0254839			No	2:230272648_A_G	NA
cg25800166	chr12	113375896	0.0376205	3.3447e-05	0.0255771	OAS3	TSS1500	Yes	NA	NA
cg19853333	chr12	1676077	0.0405834	3.37328e-05	0.0257276	FBXL14	Body	Yes	NA	NA
cg18132212	chr4	40751843	0.031242	3.4337e-05	0.025831	NSUN7	TSS200	Yes	NA	NA
cg10274453	chr13	43378116	0.0523294	3.5453e-05	0.026027			No	13:43339595_GA_G	NA
cg07690127	chr7	2077293	0.0327453	3.5456e-05	0.026027	MAD1L1;MAD1L1;MAD1L1	Body;Body;Body	No	NA	NA
cg23439141	chr13	113951774	-0.0511647	3.5729e-05	0.0260514	LAMP1	1stExon	Yes	NA	NA
cg06482044	chr16	31191169	0.0338145	3.64634e-05	0.0261118	FUS;FUS;FUS;FUS	TSS1500;TSS1500;TSS1500;TSS1500	Yes	NA	NA
cg09487425	chr10	127514037	-0.0425095	3.67961e-05	0.026186	BCCIP;BCCIP;BCCIP	Body;Body;Body	No	NA	NA
cg04377525	chr19	2977344	-0.033479	3.73382e-05	0.0263054	TLE6;TLE6	TSS200;TSS200	Yes	NA	NA
cg17993204	chr9	34458568	-0.0342211	3.77122e-05	0.0264656	DNAI1;DNAI1;FAM219A;FAM219A;FAM219A;FAM219A;FAM219A;FAM219A	TSS200;TSS200;TSS200;TSS200;TSS200;TSS200;TSS200;TSS200	Yes	NA	NA
cg17717357	chr1	68699954	0.0447709	3.78803e-05	0.0265068			No	NA	NA
cg03260458	chr3	152100288	0.040807	3.78973e-05	0.0265068	MBNL1;MBNL1;MBNL1;MBNL1;MBNL1;MBNL1;MBNL1	Body;Body;Body;Body;Body;Body;Body	Yes	3:152183973_A_G	NA
cg20977992	chr3	13461859	-0.0381846	3.83034e-05	0.0265329	NUP210	TSS200	Yes	NA	NA
cg00556616	chr18	12098198	0.0515553	3.83406e-05	0.0265329	ANKRD62	Body	No	NA	NA
cg13452062	chr1	79088559	0.0506554	3.86528e-05	0.0265818	IFI44L	5'UTR	Yes	NA	NA
cg22778135	chr17	46271818	-0.0362987	3.89715e-05	0.0266118	SKAP1;SKAP1	Body;Body	No	NA	NA
cg02294690	chr4	17581984	0.0428341	3.8997e-05	0.0266118	LAP3	Body	Yes	4:17572269_GA_GAA	NA
cg24744501	chr2	207024175	-0.0410009	3.95493e-05	0.0267636	NDUFS1;EEF1B2;EEF1B2;EEF1B2;NDUFS1	1stExon;TSS200;TSS200;TSS200;5'UTR	Yes	NA	NA
cg26098679	chr1	23681008	-0.0333366	4.00073e-05	0.026834			No	1:23681532_CT_C	16:3347033_A_G
cg16724800	chr1	121259813	0.0345652	4.08288e-05	0.026938	LOC647121	TSS1500	No	NA	NA
cg02568557	chr11	129288930	0.0450169	4.1009e-05	0.0269396	BARX2	Body	No	NA	NA
cg00889019	chr2	198103050	-0.0302346	4.2575e-05	0.0273757	ANKRD44;ANKRD44	Body;Body	Yes	2:198478320_G_A	NA
cg00822591	chr3	16306489	-0.0649338	4.26209e-05	0.0273757	DPH3;OXNAD1;DPH3;DPH3;DPH3	5'UTR;TSS1500;1stExon;5'UTR;1stExon	Yes	NA	NA
cg04128311	chr4	111040668	0.0309127	4.27683e-05	0.0274084	ELOVL6;ELOVL6	Body;Body	Yes	4:110992820_C_G	NA
cg04613990	chr3	49096748	0.0342746	4.32026e-05	0.0274425	QRICH1;QRICH1	Body;Body	No	NA	NA
cg08080174	chr16	72992580	-0.0322481	4.4026e-05	0.0275682	ZFHX3;ZFHX3	Body;5'UTR	Yes	NA	NA
cg18128115	chr16	24021753	0.0353876	4.42339e-05	0.0275959	PRKCB;PRKCB	Body;Body	Yes	NA	NA
cg06772949	chr16	30866414	0.0415477	4.4645e-05	0.0276026	BCL7C	Body	No	NA	NA
cg03095503	chr22	50979643	0.0404843	4.4712e-05	0.0276026			No	22:50977345_A_G	NA
cg02790691	chr18	32289550	0.0420696	4.4994e-05	0.0276087	DTNA;DTNA;DTNA;DTNA;DTNA	5'UTR;TSS1500;5'UTR;5'UTR;5'UTR	Yes	NA	NA
cg16486109	chr11	613632	0.0446613	4.52686e-05	0.0276415	IRF7;IRF7;IRF7	Body;Body;Body	Yes	11:640090_G_C	NA
cg22856324	chr2	72371255	0.03141	4.61598e-05	0.0278606	CYP26B1	Body	No	NA	NA
cg12888725	chr14	85983384	-0.0508852	4.65844e-05	0.0279143			No	14:85891154_A_T	NA
cg02992366	chr1	87868496	0.0401726	4.68812e-05	0.0279232			No	1:87868540_A_G	NA
cg14358545	chr22	18604598	0.0406997	4.7077e-05	0.0279554	TUBA8;TUBA8	Body;Body	Yes	NA	NA
cg06728274	chr2	175863238	0.0330249	5.01649e-05	0.0286396	CHN1;CHN1;CHN1	Body;Body;Body	Yes	NA	NA
cg10705570	chr15	20498417	0.0314624	5.09464e-05	0.0287637			No	NA	NA
cg13812164	chr15	78463993	0.0386132	5.09489e-05	0.0287637	ACSBG1;ACSBG1	Body;Body	Yes	15:78467379_A_C	NA
cg14063347	chr9	88207974	0.0591853	5.12334e-05	0.028771	AGTPBP1	Body	Yes	NA	NA
cg12445378	chr8	48741753	0.0451998	5.16271e-05	0.028806	PRKDC;PRKDC	Body;Body	Yes	NA	NA
cg08549810	chr1	86861232	-0.0366262	5.1689e-05	0.028806	ODF2L;ODF2L	5'UTR;5'UTR	Yes	NA	NA
cg19423558	chr12	127642640	0.0413348	5.18566e-05	0.0288464			No	NA	NA
cg22525688	chr7	74001908	0.0355859	5.25317e-05	0.0290355	GTF2IRD1;GTF2IRD1	Body;Body	No	NA	NA
cg06410591	chr19	6741181	0.0416946	5.27872e-05	0.0291236	TRIP10	Body	Yes	NA	NA
cg00569896	chr4	204382	-0.032442	5.38721e-05	0.0292935			No	4:240208_A_C	3:101123260_T_G
cg21019156	chr12	71930408	-0.0370578	5.40589e-05	0.0292935	LGR5;LGR5;LGR5;LGR5	Body;Body;Body;Body	Yes	12:71062551_A_G	NA
cg05195393	chr14	69865263	-0.0310642	5.45136e-05	0.0294071	SLC39A9;ERH	TSS200;TSS1500	No	NA	NA
cg03102669	chr4	140202709	-0.049422	5.51537e-05	0.0295422	MGARP	TSS1500	No	NA	NA
cg19242560	chr8	124428896	-0.0437474	5.56213e-05	0.0296155	WDYHV1;WDYHV1;WDYHV1	TSS200;TSS200;TSS200	No	NA	NA
cg20820894	chr17	28163605	-0.0368104	5.73238e-05	0.0297593	SSH2;SSH2;SSH2	Body;Body;Body	Yes	NA	NA
cg08066417	chr16	66413098	0.0409225	5.73879e-05	0.0297593	CDH5	5'UTR	Yes	NA	NA
cg22159557	chr15	65067668	-0.0404237	5.75535e-05	0.0297593	RBPMS2;RBPMS2	1stExon;5'UTR	No	NA	5:176817143_G_T
cg26179289	chr6	6588305	0.0547661	5.8155e-05	0.029873	LY86;LY86-AS1	TSS1500;Body	Yes	6:6589826_C_T	NA
cg24103563	chr11	5645324	0.047725	5.82183e-05	0.029873	TRIM34;TRIM34;TRIM6-TRIM34	TSS1500;5'UTR;Body	Yes	11:5643868_TA_T	NA
cg07222421	chr1	155718648	0.0432071	5.82347e-05	0.029873	MSTO2P	Body	No	NA	NA
cg16640633	chr6	83073819	0.0380556	5.9095e-05	0.0298779	TPBG;TPBG	TSS200;5'UTR	No	NA	NA
cg03777697	chr13	32921647	-0.038172	5.92859e-05	0.0298779	BRCA2	Body	Yes	13:32920618_G_A	NA
cg21897413	chr5	176944084	-0.0309259	5.99862e-05	0.0300098	DDX41	TSS200	No	NA	NA
cg02201479	chr10	134563815	-0.0469471	6.06782e-05	0.030151	INPP5A	Body	No	NA	NA
cg03425812	chr15	45005363	0.0524679	6.08156e-05	0.030151	B2M	Body	Yes	15:45055252_C_T	NA
cg15152958	chr3	9369039	0.0430818	6.14802e-05	0.0302044			No	NA	NA
cg23319427	chr10	45684486	0.0435591	6.24293e-05	0.0302172			No	NA	NA
cg09615453	chr17	48351743	-0.0434587	6.25724e-05	0.0302172	TMEM92;TMEM92	TSS200;5'UTR	No	NA	NA
cg02005909	chr8	117963839	-0.0370523	6.3594e-05	0.0304325			No	NA	NA
cg06360875	chr11	22210253	0.0389816	6.37331e-05	0.0304325			No	NA	NA
cg01418090	chr3	136454791	0.0320402	6.38709e-05	0.0304699	STAG1	5'UTR	No	NA	NA
cg25157325	chr6	72294778	0.031785	6.45505e-05	0.030523			No	NA	NA
cg06040806	chr4	88332467	0.040274	6.47134e-05	0.030523			No	NA	NA
cg06730340	chr3	9811714	-0.0301886	6.47373e-05	0.030523	CAMK1	TSS200	Yes	NA	NA
cg06119871	chr3	136617564	-0.073125	6.49324e-05	0.0305355	NCK1;NCK1	5'UTR;5'UTR	Yes	NA	NA
cg06352483	chr1	28052575	-0.0316698	6.523e-05	0.0305355	FAM76A;FAM76A;FAM76A;FAM76A;FAM76A;FAM76A;FAM76A;FAM76A;FAM76A;FAM76A	1stExon;5'UTR;1stExon;5'UTR;5'UTR;1stExon;5'UTR;1stExon;5'UTR;1stExon	Yes	NA	NA
cg01678903	chr2	74567041	0.0351985	6.55961e-05	0.0305355	SLC4A5	5'UTR	No	NA	NA
cg08806468	chr10	31593433	0.0381865	6.78209e-05	0.030934			No	NA	NA
cg14094841	chr20	3692262	0.0351496	7.02342e-05	0.0314053			No	NA	NA
cg07074586	chr12	56555325	0.0445435	7.10116e-05	0.0315202	MYL6;MYL6	3'UTR;3'UTR	Yes	NA	NA
cg20917554	chr6	110012378	-0.0457232	7.14605e-05	0.0315417	AKD1;FIG4;AKD1;AKD1;AKD1	5'UTR;TSS200;1stExon;1stExon;5'UTR	Yes	NA	NA
cg07028249	chr8	66758368	0.0445742	7.34841e-05	0.0317706			No	NA	NA
cg19306866	chr21	31970997	0.0350888	7.4212e-05	0.0318673			No	NA	NA
cg27297662	chr21	32509317	0.0495023	7.49426e-05	0.0318902	TIAM1	Body	Yes	NA	NA
cg10461390	chr4	151324223	0.034979	7.49478e-05	0.0318902	LRBA;LRBA	Body;Body	No	4:151448475_C_T	NA
cg11621243	chr20	20200773	0.0367148	7.58841e-05	0.0320636	CFAP61	Body	No	NA	1:112121706_G_A
cg26818573	chr2	46717839	0.0301767	7.62932e-05	0.0321327			No	NA	NA
cg19395554	chr15	75928342	0.0326889	7.71917e-05	0.0321356			No	NA	NA
cg10893656	chr7	157367871	0.0334633	7.73792e-05	0.0321356	MIR153-2;PTPRN2;PTPRN2;PTPRN2;PTPRN2;PTPRN2	TSS1500;Body;Body;Body;Body;Body	Yes	7:157073300_A_G	NA
cg04975846	chr16	88923880	-0.0365386	7.93716e-05	0.0322672	TRAPPC2L;GALNS	Body;TSS1500	No	NA	12:133092313_C_T
cg12590791	chr6	89931408	0.0396909	7.95907e-05	0.0322672	GABRR1	5'UTR	No	NA	NA
cg08173730	chr3	72144570	0.0381628	7.98735e-05	0.0322768	LINC00877	Body	No	NA	NA
cg11223544	chr12	50383678	0.0410051	8.03466e-05	0.0323426	RACGAP1;RACGAP1;RACGAP1	3'UTR;3'UTR;3'UTR	Yes	NA	NA
cg27031987	chr8	77527376	-0.043494	8.05848e-05	0.0323449	ZFHX4-AS1	Body	Yes	8:77449786_T_A	NA
cg11329058	chr17	78549358	0.0534738	8.30662e-05	0.0327692	RPTOR;RPTOR	Body;Body	No	NA	NA
cg24469923	chr19	11925456	-0.0451917	8.34173e-05	0.0327692	ZNF440	Body	No	NA	NA
cg07902030	chr6	20402276	-0.051413	8.41151e-05	0.032832	E2F3;E2F3	5'UTR;1stExon	No	NA	1:3254039_G_A
cg03161454	chr12	57617297	-0.0367795	8.48141e-05	0.032881	NXPH4	Body	No	NA	NA
cg22220796	chr4	55917860	0.0377419	8.52614e-05	0.0329701			No	4:55911402_C_T	NA
cg03083562	chr8	126007153	0.0417958	8.58958e-05	0.033069			No	NA	NA
cg14903685	chr15	70391316	-0.0408945	8.70396e-05	0.0332758	TLE3;TLE3;TLE3	TSS1500;TSS1500;TSS1500	Yes	NA	NA
cg24664570	chr2	159825143	-0.0302738	8.88556e-05	0.0335162	TANC1;TANC1	TSS200;TSS200	Yes	NA	NA
cg23736693	chr10	64305644	0.0337783	8.89005e-05	0.0335162	ZNF365;ZNF365	Body;5'UTR	Yes	NA	NA
cg06178942	chr8	29120351	-0.0420579	8.94066e-05	0.0335198	KIF13B	Body	Yes	NA	NA
cg25971920	chr1	156011335	0.0319375	9.05777e-05	0.0336111	UBQLN4;UBQLN4	Body;Body	No	NA	NA
cg15923359	chr8	19333359	-0.0344615	9.12345e-05	0.0337107	CSGALNACT1;CSGALNACT1;CSGALNACT1	Body;Body;Body	Yes	8:19387733_AAAAACAAAACAAAAC_AAAAAC	NA
cg13598426	chr9	2005484	0.0331716	9.13106e-05	0.0337107			No	NA	NA
cg25814293	chr7	1883251	0.0419399	9.28581e-05	0.0337107	MAD1L1;MAD1L1;MAD1L1	Body;Body;Body	No	7:1862363_AT_A	NA
cg06061692	chr5	55300130	0.0443535	9.46922e-05	0.0337936			No	NA	NA
cg00796866	chr16	88744522	0.0321043	9.49057e-05	0.0338221	MGC23284;SNAI3	Body;3'UTR	Yes	NA	NA
cg06971903	chr2	33720546	0.0386709	9.61923e-05	0.0340975	RASGRP3;RASGRP3	5'UTR;5'UTR	Yes	NA	NA
cg09983897	chr16	31483285	0.0342014	9.78512e-05	0.034246	TGFB1I1;TGFB1I1;TGFB1I1	TSS1500;TSS1500;TSS200	Yes	16:31470540_T_C	NA
cg06033387	chr1	23751582	0.0324761	9.96011e-05	0.0344506	TCEA3	TSS1500	Yes	1:23749148_G_A	NA
cg14017705	chr20	24754564	-0.0410898	0.000100229	0.0345496			No	20:24891895_C_T	NA
cg20184537	chr2	241490425	0.0453913	0.000101227	0.0346571	ANKMY1;ANKMY1;ANKMY1;ANKMY1;ANKMY1;ANKMY1	Body;Body;Body;Body;Body;Body	No	NA	NA
cg24088496	chr11	96071506	0.0301676	0.000102686	0.0348613	MAML2	Body	Yes	11:96041339_A_G	NA
cg12446722	chr1	226374380	-0.0417331	0.000105009	0.0351133	ACBD3;ACBD3	5'UTR;1stExon	Yes	NA	NA
cg23257987	chr1	221862794	-0.0326694	0.000105111	0.0351133			No	NA	NA
cg26381322	chr1	212873244	-0.0440541	0.000105309	0.0351133	BATF3;BATF3	1stExon;5'UTR	Yes	NA	7:2131410_C_CA
cg04712122	chr14	99655747	-0.0462617	0.000105395	0.0351133	BCL11B;BCL11B	Body;Body	Yes	NA	NA
cg02403180	chr11	65640375	-0.0367198	0.000105819	0.0352179	EFEMP2	TSS200	No	NA	NA
cg04898310	chr6	9647035	0.0472115	0.000106223	0.0352335			No	6:9024849_T_C	NA
cg04667820	chr2	64218766	0.0383401	0.000107157	0.0353465	VPS54;VPS54	5'UTR;5'UTR	Yes	NA	NA
cg18129621	chr22	29875991	-0.0551192	0.000108699	0.0354348	NEFH	TSS200	Yes	NA	NA
cg09459403	chr3	4864036	-0.0324622	0.000109726	0.0355459	ITPR1;ITPR1;ITPR1	Body;Body;Body	Yes	NA	NA
cg02827175	chr7	1986245	0.0456032	0.000109825	0.0355459	MAD1L1;MAD1L1;MAD1L1	Body;Body;Body	No	7:1896373_G_T	NA
cg21695167	chr3	141271397	-0.0302948	0.000110504	0.0355459	RASA2;RASA2;RASA2	Body;Body;Body	Yes	3:141239489_CAT_CATAT	NA
cg18613324	chr22	36236760	0.0367432	0.000110757	0.0355459	RBM9;RBM9;RBM9;RBM9;RBM9;RBM9	Body;Body;TSS200;TSS200;TSS200;TSS200	No	22:36418475_C_T	NA
cg01676105	chr14	78447640	0.0369837	0.000111137	0.0355459			No	14:78480647_T_C	NA
cg16967204	chr7	65710349	0.0373697	0.000111715	0.0356321	TPST1	Body	Yes	NA	NA
cg04039397	chr3	111260783	-0.0472533	0.000111912	0.0356388	CD96;CD96	TSS200;TSS200	No	3:111260087_G_C	NA
cg04068676	chr11	26605224	0.0591249	0.000112474	0.0357321	ANO3	Body	No	11:26645894_A_T	NA
cg26961808	chr7	128470913	-0.0319539	0.00011248	0.0357321	FLNC;FLNC	1stExon;1stExon	Yes	NA	NA
cg09228052	chr5	22474257	0.0529319	0.000113671	0.035891	CDH12	5'UTR	No	5:22384650_G_A	NA
cg18399898	chr10	91091681	0.0373148	0.000115127	0.0360012	IFIT3;IFIT3;IFIT3;IFIT3	TSS1500;TSS1500;5'UTR;Body	Yes	10:91099943_C_G	NA
cg12822972	chr9	33524289	-0.0416235	0.000115455	0.0360012	ANKRD18B	TSS200	No	NA	NA
cg08119722	chr1	171154301	-0.0301158	0.000115473	0.0360012	FMO2;FMO2	TSS200;TSS200	No	1:171155855_C_T	NA
cg23907520	chr1	248307171	0.0354264	0.000116265	0.0361057	OR2M5	TSS1500	No	1:247899365_T_C	NA
cg18003751	chr8	1350552	-0.0301286	0.000116552	0.0361057			No	NA	NA
cg22932101	chr14	71815816	0.0371383	0.000116553	0.0361057			No	NA	NA
cg25342481	chr1	47449205	0.0305222	0.000116908	0.0361477			No	NA	NA
cg07596467	chr19	46382992	0.03024	0.000117015	0.0361623			No	NA	NA
cg21938149	chr5	107746626	0.0318807	0.000118679	0.0362938			No	NA	NA
cg20834311	chr2	164123027	0.0394042	0.0001188	0.0362938			No	NA	NA
cg16090254	chr3	185277705	0.0325842	0.000119901	0.0364596			No	NA	NA
cg07957619	chr6	43595208	0.0332394	0.000120312	0.0365113	GTPBP2;GTPBP2	Body;TSS200	Yes	NA	NA
cg20673919	chr11	125702313	0.03208	0.000121895	0.0366725	PATE4	TSS1500	No	NA	NA
cg25691044	chr8	362718	0.0426987	0.000122134	0.0366725	FBXO25;FBXO25;FBXO25	5'UTR;5'UTR;5'UTR	No	8:353398_C_G	NA
cg14804237	chr4	152987101	0.0315064	0.000123846	0.0367388			No	NA	NA
cg05194532	chr20	6841558	-0.0328178	0.000125011	0.0368671			No	NA	NA
cg15616888	chr7	140397014	-0.0385256	0.000125322	0.0369064	LOC100134713;NDUFB2	TSS200;Body	No	NA	5:25328_G_A
cg24259206	chr4	169473126	0.0326385	0.000126687	0.0371721	PALLD;PALLD	Body;Body	Yes	4:169435779_C_T	NA
cg06254253	chr7	64450722	0.030255	0.000127059	0.0371801	ZNF117;ZNF117	1stExon;5'UTR	Yes	NA	NA
cg12828896	chr15	45005365	0.0484579	0.000127115	0.0371801	B2M	Body	Yes	15:44943757_A_G	NA
cg10828660	chr2	175205852	0.0402502	0.000127819	0.0372782			No	NA	NA
cg18994166	chr4	4348475	0.031943	0.000128185	0.0373166			No	NA	22:26637298_A_C
cg01228288	chr14	99501901	0.0413277	0.00012942	0.0373708			No	14:99540783_T_C	NA
cg02281400	chr1	76720689	-0.0469349	0.000129793	0.0373708	ST6GALNAC3;ST6GALNAC3	Body;Body	Yes	1:76588532_A_G	NA
cg15908124	chr3	57800899	-0.0382105	0.000129924	0.0373708	SLMAP;SLMAP;SLMAP	Body;Body;Body	Yes	NA	NA
cg12587974	chr4	38696440	0.0409082	0.000130652	0.0373708	KLF3	Body	No	NA	NA
cg06506078	chr10	94608258	-0.031478	0.000131509	0.0373708	EXOC6;EXOC6;EXOC6	5'UTR;Body;1stExon	Yes	NA	NA
cg15834202	chr5	58865918	-0.0309315	0.000131619	0.0373708	PDE4D;PDE4D;PDE4D	Body;Body;Body	Yes	5:58897244_CT_C	NA
cg07623425	chr2	152042744	0.0357799	0.000131761	0.0373708			No	NA	NA
cg20699036	chr5	38556796	-0.0311104	0.000131892	0.0373708	LIFR;LIFR	TSS200;5'UTR	Yes	NA	NA
cg13682317	chr11	63898274	0.0320548	0.000133771	0.0375782	MACROD1	Body	Yes	11:64009879_G_A	NA
cg00137492	chr15	42971837	0.0330041	0.000134606	0.0376185	STARD9	Body	No	NA	NA
cg26036626	chr1	16085597	-0.030468	0.00013501	0.037648	FBLIM1	5'UTR	Yes	NA	NA
cg17830540	chr3	41923177	0.0512317	0.000136007	0.0377098	ULK4	Body	Yes	NA	NA
cg01918627	chr1	167326211	0.0339649	0.000136865	0.0378296	POU2F1;POU2F1;POU2F1;POU2F1	Body;Body;Body;Body	Yes	NA	NA
cg18761288	chr4	182717922	0.0320355	0.000136922	0.0378296			No	4:182692168_T_G	NA
cg18030105	chr11	3396237	0.0388357	0.000137473	0.0378369	ZNF195;ZNF195;ZNF195	Body;Body;Body	No	NA	NA
cg05565579	chr5	56169159	0.0337249	0.000138992	0.0380753	MAP3K1	Body	Yes	5:55998242_C_T	NA
cg12190935	chr2	42841791	-0.0329237	0.000139925	0.0380753	MTA3;MTA3;MTA3	Body;Body;Body	Yes	NA	NA
cg17517854	chr1	32645323	-0.0324167	0.000139962	0.0380753	TXLNA	TSS200	Yes	NA	NA
cg07738077	chr19	53303448	0.0351973	0.000140254	0.0380753	ZNF28	Body	No	NA	NA
cg12702367	chr10	17289819	0.0380593	0.000140481	0.0380753			No	NA	NA
cg20085065	chr5	43084721	0.0318315	0.000140808	0.0380753	LOC100506639	Body	No	NA	NA
cg02086204	chr10	23620903	0.0302935	0.000141679	0.0380753	C10orf67	Body	No	10:24172992_G_T	NA
cg15985945	chr16	88276166	0.0310341	0.000142114	0.0380753			No	NA	NA
cg22149995	chr8	125461772	0.0431244	0.000143085	0.038085	TRMT12	TSS1500	No	NA	NA
cg24051554	chr1	151811620	0.0301047	0.000147339	0.0387062	LOC100132111;C2CD4D	Body;5'UTR	No	1:151809254_CTGTGTGTG_C	NA
cg12656221	chr3	152154756	0.0372756	0.000147743	0.0387156	MBNL1;MBNL1;MBNL1;MBNL1;MBNL1;MBNL1;MBNL1	Body;Body;Body;Body;Body;Body;Body	Yes	3:152152150_G_A	NA
cg03009618	chr9	126421181	0.0361722	0.00015021	0.0389482	DENND1A;DENND1A	Body;Body	Yes	NA	NA
cg25009629	chr6	41748519	-0.0322437	0.000151236	0.0390213	FRS3;PRICKLE4;PRICKLE4	TSS1500;1stExon;5'UTR	Yes	NA	NA
cg06088918	chr3	27755600	0.035371	0.000152626	0.039097			No	3:27756251_T_C	NA
cg21093080	chr9	80559776	0.0347635	0.000153091	0.0391637	GNAQ	Body	Yes	NA	NA
cg16903437	chr5	138556295	0.0352577	0.000154808	0.0392745			No	NA	NA
cg16349333	chr8	9915238	0.0323097	0.000156745	0.0394194	MSRA;MSRA	Body;Body	No	NA	NA
cg08646105	chr13	32417270	0.0342166	0.000156967	0.0394276			No	NA	NA
cg12264322	chr8	61720600	-0.0402592	0.000159017	0.039703	CHD7	Body	Yes	NA	NA
cg02597333	chr10	32562198	-0.0470295	0.000160497	0.0397712	EPC1;EPC1;EPC1;EPC1;EPC1;EPC1;EPC1;EPC1	ExonBnd;ExonBnd;ExonBnd;ExonBnd;Body;Body;Body;Body	No	NA	NA
cg03969724	chr1	6114997	0.0312846	0.000161335	0.0398553	KCNAB2;KCNAB2	Body;Body	Yes	NA	NA
cg11808459	chr2	122438889	0.0313723	0.000161863	0.0398553			No	NA	NA
cg14988083	chr4	1804492	-0.030913	0.000161907	0.0398553	FGFR3;FGFR3;FGFR3	Body;Body;Body	Yes	NA	NA
cg01672042	chr16	49623820	0.0362049	0.000162895	0.0399391	ZNF423	Body	No	16:49570013_C_T	NA
cg09095792	chr12	105505776	0.0350217	0.000164018	0.0400171	KIAA1033	Body	Yes	NA	NA
cg04135907	chr9	95645293	0.0427021	0.000164986	0.0401253	LOC642943	Body	No	NA	NA
cg26268636	chr1	228633664	-0.0470305	0.000165885	0.0401368			No	NA	NA
cg02988816	chr8	19333274	-0.0597016	0.000165993	0.0401368	CSGALNACT1;CSGALNACT1;CSGALNACT1	Body;Body;Body	Yes	8:19387733_AAAAACAAAACAAAAC_AAAAAC	NA
cg09907201	chr12	56237315	0.0327104	0.000168039	0.040266	MMP19	TSS1500	Yes	NA	NA
cg18173044	chr10	114535504	-0.030804	0.000168865	0.040266	VTI1A	Body	Yes	NA	NA
cg03474903	chr20	36889208	-0.0516183	0.000169258	0.0402707	KIAA1755	TSS200	No	NA	NA
cg19645279	chr5	142702733	0.039303	0.00017023	0.0402707	NR3C1;NR3C1;NR3C1;NR3C1;NR3C1;NR3C1;NR3C1;NR3C1;NR3C1;NR3C1;NR3C1;NR3C1;NR3C1;NR3C1;NR3C1	Body;Body;Body;Body;Body;Body;Body;Body;Body;Body;Body;Body;Body;Body;Body	Yes	NA	NA
cg10778971	chr14	94577101	0.0454243	0.000170897	0.0402707	IFI27;IFI27;IFI27;IFI27	5'UTR;1stExon;1stExon;5'UTR	Yes	14:94569247_A_T	NA
cg04510639	chr17	74722764	-0.0516965	0.000171802	0.0402707	JMJD6;C17orf95;JMJD6;JMJD6;JMJD6	1stExon;TSS200;5'UTR;5'UTR;1stExon	No	NA	NA
cg23307708	chr5	133561976	-0.0432722	0.000172369	0.040291	PPP2CA	TSS200	No	NA	NA
cg13529755	chr1	149138398	-0.057338	0.000173389	0.0403268			No	NA	NA
cg07775604	chr17	72968890	-0.0395196	0.000173454	0.0403268	HID1-AS1;HID1;HID1	Body;1stExon;5'UTR	No	NA	NA
cg26188290	chr14	102826882	0.0432698	0.000175147	0.0404717	CINP	Body	Yes	14:101927841_A_G	NA
cg09725546	chr7	132261376	-0.0473729	0.000175294	0.0404905	PLXNA4;PLXNA4;PLXNA4	TSS200;TSS200;5'UTR	Yes	NA	NA
cg10138791	chr3	183701484	-0.0365826	0.000175648	0.0405281	ABCC5	Body	Yes	NA	NA
cg00689225	chr14	35871954	-0.0357203	0.000176449	0.0405569	NFKBIA	Body	Yes	14:35652427_TAC_TACACAC	NA
cg07595547	chr13	77919764	-0.0391204	0.000177519	0.0406263			No	13:77920486_G_GTA	NA
cg04038932	chr9	135286214	-0.0717709	0.000177988	0.0406263	C9orf171	Body	No	NA	NA
cg07410462	chr12	131323909	-0.0306818	0.000179213	0.0406675	STX2;STX2	TSS200;TSS200	No	NA	NA
cg08570033	chr5	58822033	-0.0380752	0.000179926	0.040677	PDE4D;PDE4D;PDE4D;PDE4D	Body;Body;Body;Body	Yes	NA	NA
cg05046026	chr11	61559981	-0.0371661	0.000180182	0.0407046	C11orf10;FEN1;MIR611	Body;TSS200;Body	Yes	NA	NA
cg18543074	chr2	6933690	0.0471526	0.000180419	0.0407225			No	2:6950449_A_T	NA
cg01006277	chr6	101448366	0.0322159	0.000181874	0.0408162			No	6:101556289_T_C	NA
cg19707448	chr17	25779279	0.0421353	0.000181946	0.0408162			No	NA	NA
cg07248223	chr17	38717275	-0.0406343	0.000184562	0.0409166	CCR7	Body	Yes	NA	NA
cg26551069	chr11	17070288	0.0400255	0.000187365	0.0411248			No	NA	NA
cg18853645	chr20	23238014	0.0345352	0.000187405	0.0411248			No	20:23105180_A_G	NA
cg15287944	chr4	73830065	-0.0338363	0.000187953	0.0411474			No	NA	NA
cg09300703	chr8	82066139	0.0348487	0.000189693	0.0413882			No	NA	NA
cg13217064	chr3	137483099	-0.0388651	0.000190081	0.0413883	SOX14	TSS1500	No	NA	NA
cg24027572	chr20	47804943	-0.0321421	0.000190376	0.0413883	STAU1;STAU1;STAU1;STAU1;STAU1	TSS200;TSS200;TSS200;TSS200;TSS200	No	NA	NA
cg19089314	chr22	50919938	-0.0337253	0.000193298	0.0414326	ADM2	TSS200	Yes	NA	NA
cg16993108	chr7	1986301	0.0412368	0.00019386	0.0414326	MAD1L1;MAD1L1;MAD1L1	Body;Body;Body	No	7:1914350_A_G	NA
cg21317815	chr7	93113992	-0.0323653	0.000193959	0.0414326	MIR489;CALCR;CALCR;CALCR	TSS1500;Body;Body;Body	Yes	NA	NA
cg04140496	chr6	111279511	-0.0368003	0.000194372	0.0414326	GTF3C6	TSS1500	No	6:111314557_A_T	NA
cg20454198	chr2	221655579	-0.0483975	0.000195412	0.0414326			No	NA	NA
cg02956320	chr2	169643050	0.0379188	0.000197296	0.0415567	NOSTRIN;NOSTRIN	5'UTR;1stExon	No	NA	NA
cg17136794	chr5	72131603	0.0413309	0.000197893	0.0416487	TNPO1	Body	Yes	NA	NA
cg17659363	chr1	83783719	0.0307838	0.000198983	0.0417332			No	NA	NA
cg19441342	chr4	159957750	-0.0356305	0.000199522	0.0417601	C4orf45	TSS1500	No	NA	NA
cg06457011	chr20	39767490	-0.0312587	0.000199695	0.0417669	PLCG1;PLCG1	Body;Body	No	20:39906988_G_A	10:38015028_C_T
cg07752053	chr9	85882748	0.0438842	0.000202813	0.0419686	FRMD3;FRMD3;FRMD3;FRMD3;FRMD3	TSS1500;Body;Body;Body;Body	Yes	NA	NA
cg04386839	chr1	158534143	0.0374352	0.000204383	0.0420513	OR6P1	TSS1500	No	NA	NA
cg05706624	chr17	5973421	0.0357539	0.000206747	0.0422387	WSCD1	TSS1500	No	NA	NA
cg26174797	chr2	27363557	0.0337072	0.000208194	0.0423486	C2orf53	TSS1500	No	NA	NA
cg16441688	chr1	38042075	0.0482331	0.000214002	0.0426386	GNL2	Body	No	NA	NA
cg16763844	chr4	89205145	-0.038214	0.000214638	0.0426838	PPM1K	5'UTR	Yes	NA	NA
cg22112712	chr4	113557475	0.0352714	0.000215186	0.0426986	ZGRF1;LARP7;LARP7;LARP7;LARP7	5'UTR;TSS1500;TSS1500;TSS1500;TSS1500	No	NA	NA
cg22081355	chr19	17186472	-0.0425623	0.000215897	0.04273	HAUS8;MYO9B;MYO9B;HAUS8	TSS200;TSS200;TSS200;TSS200	Yes	NA	NA
cg06579459	chr6	28263113	0.033397	0.000217301	0.0428201	PGBD1;PGBD1	Body;Body	No	NA	NA
cg24272309	chr10	74115048	0.0411608	0.000217819	0.0428658	DNAJB12;DNAJB12	TSS200;TSS200	No	NA	NA
cg07254066	chr16	54965895	0.0416314	0.00021976	0.0429516	IRX5	Body	Yes	NA	NA
cg27123208	chr12	46940886	-0.0308305	0.000219848	0.0429516	LOC100288798;LOC100288798;LOC100288798;LOC100288798;LOC100288798	Body;Body;Body;Body;Body	No	12:46826679_T_TCTC	NA
cg06544376	chr20	18548101	-0.0398484	0.000219935	0.0429516	LOC388789	Body	No	NA	NA
cg05102190	chr7	143078242	-0.0333813	0.000220721	0.0429516	ZYX;ZYX	TSS200;TSS200	Yes	NA	NA
cg23261319	chr2	182713409	-0.0349673	0.000220943	0.0429516			No	NA	NA
cg12987761	chr22	18631457	0.0383107	0.000221886	0.0430331	USP18	TSS1500	Yes	22:18608436_G_A	NA
cg23026211	chr1	154378330	0.0315909	0.000222583	0.0430495	IL6R;IL6R	Body;Body	Yes	NA	NA
cg23570810	chr11	315102	0.0322997	0.000224085	0.0431186	IFITM1	Body	Yes	11:305406_A_G	NA
cg03360134	chr5	141008862	0.0333717	0.000226474	0.043148	HDAC3;HDAC3	Body;ExonBnd	No	NA	NA
cg15267533	chr8	125667750	-0.0464755	0.000226605	0.043148	MTSS1;MTSS1;MTSS1	Body;Body;Body	Yes	8:125814324_A_G	NA
cg04071738	chr12	71031731	-0.0311135	0.000226957	0.0431522	PTPRB	TSS1500	Yes	12:70315059_G_A	NA
cg25058308	chr13	111634397	0.035049	0.000227644	0.0431817	LINC00431	Body	No	NA	NA
cg24105617	chr2	163155125	0.0412669	0.000228626	0.0432255	IFIH1	Body	Yes	NA	NA
cg04670072	chr7	45243745	0.0328279	0.000229939	0.0432849			No	NA	NA
cg21026830	chr14	60973517	0.0320043	0.000231999	0.0433859			No	NA	NA
cg13447813	chr10	88756580	0.0400997	0.000235627	0.0436375	AGAP11	5'UTR	No	NA	NA
cg05461268	chr2	230266391	0.0499705	0.000236957	0.0436799	DNER	Body	Yes	2:230280859_A_G	NA
cg14732699	chr8	128750039	-0.0407274	0.00023802	0.0436799	MYC	Body	Yes	NA	NA
cg08290850	chr6	44238228	-0.0579947	0.000238437	0.0436799	TMEM151B	TSS1500	Yes	NA	NA
cg04897607	chr18	53243669	0.0484745	0.000238701	0.0436799	TCF4;TCF4;TCF4;TCF4;TCF4;TCF4;TCF4	Body;Body;Body;Body;Body;Body;Body	Yes	18:53177208_A_G	NA
cg11797717	chr17	43198278	-0.0339793	0.00023931	0.0437055	PLCD3	Body	Yes	NA	NA
cg10495947	chr3	39148675	-0.0371934	0.000239731	0.0437432	TTC21A;TTC21A;GORASP1;GORASP1;GORASP1;GORASP1;GORASP1	TSS1500;TSS1500;Body;Body;Body;Body;Body	Yes	NA	NA
cg20608136	chr1	27782243	-0.0327806	0.000240829	0.0437826	WASF2;WASF2	5'UTR;5'UTR	No	NA	NA
cg06812651	chr1	234746099	-0.0434845	0.000241553	0.0438227	IRF2BP2;IRF2BP2	TSS1500;TSS1500	Yes	NA	NA
cg04924415	chr12	100661456	-0.0517385	0.000243166	0.043912	SCYL2;DEPDC4	TSS200;TSS1500	Yes	NA	4:1203265_T_C
cg04213565	chr5	35900039	-0.0374593	0.000243208	0.043912			No	5:35805232_G_T	NA
cg14528254	chr7	5862839	-0.0386267	0.000243332	0.043912	ZNF815	Body	No	NA	NA
cg24948711	chr6	106902638	-0.0349804	0.00024425	0.0439215			No	NA	NA
cg17264064	chr18	47322166	0.0606762	0.000244259	0.0439215	ACAA2	Body	No	NA	NA
cg25944898	chr11	64085532	-0.0343956	0.000244366	0.0439237	PRDX5;PRDX5;PRDX5;TRMT112	TSS200;TSS200;TSS200;TSS1500	No	NA	NA
cg13365641	chr2	211036230	-0.0355884	0.000247123	0.0440705	C2orf67	TSS200	No	NA	NA
cg14263351	chr6	32030890	0.0338712	0.000247681	0.0440932	TNXB	Body	Yes	NA	NA
cg08178956	chr2	42345201	0.0319905	0.000248166	0.044128			No	NA	NA
cg12062266	chr2	121355307	0.0351247	0.000248586	0.0441357			No	2:121898236_C_T	NA
cg26128898	chr15	68315767	0.0347109	0.00025046	0.044284			No	NA	NA
cg02775842	chr8	101734263	-0.0523132	0.000250772	0.044284	PABPC1;PABPC1	1stExon;5'UTR	Yes	NA	NA
cg00871698	chr14	53417998	-0.0302934	0.000252885	0.044306	FERMT2;FERMT2;FERMT2	TSS200;TSS200;TSS200	Yes	14:54142748_T_TC	NA
cg07950855	chr6	32845816	0.0388705	0.000253573	0.0443096	PPP1R2P1	Body	No	NA	NA
cg21577193	chr7	17410340	0.0317188	0.000253795	0.0443218			No	NA	NA
cg18424115	chr14	24768909	-0.0477199	0.000254636	0.0443409	DHRS1;DHRS1;C14orf21;DHRS1	5'UTR;1stExon;TSS200;TSS1500	Yes	NA	NA
cg16227392	chr14	99501573	0.0378517	0.000258074	0.044505			No	14:99567272_A_G	NA
cg19800427	chr7	117067978	-0.0414929	0.000261248	0.0446713	ASZ1;ASZ1	TSS1500;TSS1500	No	NA	NA
cg15004555	chr1	159043116	0.0497081	0.000263202	0.0448158	AIM2	Body	Yes	NA	NA
cg08152411	chr1	198629993	-0.0350163	0.000263955	0.0448684	PTPRC;PTPRC;PTPRC;PTPRC	Body;Body;Body;Body	Yes	NA	NA
cg14922317	chr16	28834571	-0.0335048	0.000264861	0.0448907	ATXN2L;ATXN2L;ATXN2L;ATXN2L;ATXN2L;ATXN2L;ATXN2L;ATXN2L;ATXN2L;ATXN2L;ATXN2L;ATXN2L;ATXN2L;ATXN2L	5'UTR;5'UTR;5'UTR;5'UTR;5'UTR;5'UTR;5'UTR;1stExon;1stExon;1stExon;1stExon;1stExon;1stExon;1stExon	No	NA	NA
cg24152845	chr15	25414763	0.0305135	0.000266082	0.0449784	SNORD115-1	TSS1500	No	NA	NA
cg06221861	chr7	100425075	-0.0483256	0.000266555	0.0449951	EPHB4;EPHB4	5'UTR;1stExon	Yes	NA	NA
cg00084591	chr9	102793395	0.0465488	0.000268518	0.0451541	ERP44	Body	Yes	9:102744698_G_GT	NA
cg03846240	chr6	35723021	0.0303044	0.000269395	0.0451865			No	NA	NA
cg18366639	chr11	14096911	-0.0310011	0.00027049	0.0453036	SPON1	Body	No	NA	NA
cg02867991	chr14	53246343	0.0399687	0.000271244	0.0453036	GNPNAT1	Body	No	NA	NA
cg21542248	chr14	29243622	-0.0392539	0.000271993	0.0453036	C14orf23;C14orf23	Body;Body	No	NA	NA
cg14288281	chr1	1093457	-0.0328408	0.000272015	0.0453036			No	NA	NA
cg02445074	chr3	196291115	-0.0303675	0.000274761	0.0454564	WDR53	5'UTR	No	3:196230974_G_A	NA
cg18891615	chr8	101962925	-0.0333871	0.000274836	0.0454565	YWHAZ;YWHAZ;YWHAZ;YWHAZ;YWHAZ;YWHAZ	5'UTR;5'UTR;5'UTR;5'UTR;5'UTR;TSS200	Yes	NA	NA
cg16249355	chr17	76310516	-0.0416119	0.000276776	0.0455895			No	NA	NA
cg25192063	chr14	60387083	0.0322312	0.000277857	0.0455895	LRRC9	Body	No	14:59978266_T_TAAAAA	NA
cg05007923	chr13	49721418	0.042438	0.000278786	0.0456079	FNDC3A;FNDC3A;FNDC3A;FNDC3A	Body;Body;Body;Body	Yes	NA	NA
cg21866259	chr2	198650965	0.0306359	0.000278911	0.0456079	BOLL;BOLL;BOLL;BOLL;BOLL;BOLL	5'UTR;TSS1500;TSS1500;TSS1500;1stExon;TSS200	No	2:198893033_A_AT	NA
cg03854238	chr6	22071933	0.0325	0.000279561	0.0456429	FLJ22536	Body	No	6:22091027_AT_A	NA
cg13423753	chr14	79140166	0.0364649	0.000281789	0.0457944	NRXN3;NRXN3	Body;Body	Yes	NA	NA
cg27142757	chr1	150573467	0.0366254	0.000282363	0.0458362			No	NA	NA
cg27557378	chr16	2286786	0.0355732	0.000283969	0.045917	DNASE1L2	5'UTR	No	16:2269319_TTTTTTTATTTTTA_T	NA
cg14332866	chr18	26628451	-0.0538857	0.000284397	0.0459447			No	NA	NA
cg15487600	chr1	155113158	-0.0310488	0.000284456	0.0459447	DPM3;DPM3	TSS200;TSS1500	No	NA	12:124909777_A_G
cg03940137	chr1	200708937	-0.0332772	0.000285161	0.0459973	CAMSAP1L1;CAMSAP1L1	5'UTR;1stExon	No	NA	NA
cg14427382	chr6	32847112	0.0380796	0.00028534	0.0460138	PPP1R2P1	Body	No	NA	NA
cg03546163	chr6	35654363	-0.065516	0.000286363	0.0461299	FKBP5;FKBP5;FKBP5;FKBP5	5'UTR;5'UTR;5'UTR;5'UTR	Yes	NA	NA
cg10261226	chr11	71597104	0.0341411	0.000287487	0.0461888	LOC100133315	Body	No	NA	NA
cg07681935	chr4	174452461	-0.0510555	0.000289235	0.0462717	NBLA00301;HAND2	Body;TSS1500	No	NA	NA
cg02527669	chr2	220417030	0.0307652	0.000289381	0.0462717	OBSL1	Body	Yes	2:220420785_G_A	NA
cg26919186	chr18	56701751	0.0307747	0.000289652	0.0462972	LOC390858	TSS1500	No	18:56691682_T_G	NA
cg14005384	chr15	89877925	-0.0336776	0.00029033	0.0462977	POLG;POLG;POLG;POLG	5'UTR;1stExon;1stExon;5'UTR	Yes	NA	NA
cg06176124	chr3	105588009	0.0513318	0.000290439	0.0462977	CBLB	TSS200	Yes	NA	NA
cg25011475	chr10	88517608	0.0495845	0.00029046	0.0462977	BMPR1A	5'UTR	No	NA	NA
cg22615071	chr3	156432778	0.0629774	0.000291381	0.0463106			No	NA	NA
cg07394519	chr9	104075352	0.0316973	0.000291627	0.0463272	LPPR1;LPPR1	Body;Body	No	9:103474988_C_T	NA
cg26036488	chr19	6063874	0.0387203	0.000292801	0.0464026	RFX2;RFX2	5'UTR;5'UTR	Yes	NA	NA
cg25867694	chr22	31503597	-0.0374073	0.000296023	0.0465722	SELM	TSS200	Yes	22:31491295_G_C	NA
cg12323760	chr1	40544720	0.0302327	0.000297739	0.0466486	PPT1;PPT1	Body;Body	Yes	NA	NA
cg21352296	chr6	34216944	-0.0373733	0.000300151	0.0468209	C6orf1;C6orf1;C6orf1;C6orf1;C6orf1;C6orf1	TSS200;TSS200;TSS200;TSS200;TSS200;TSS200	No	6:33443983_G_A	NA
cg24417482	chr1	66488936	-0.0307476	0.000303115	0.0469215	PDE4B;PDE4B;PDE4B;PDE4B;PDE4B	Body;Body;Body;Body;Body	Yes	NA	NA
cg08951822	chr19	4910241	-0.0400846	0.00030341	0.0469215	UHRF1;UHRF1;UHRF1;UHRF1;UHRF1;UHRF1	5'UTR;5'UTR;1stExon;5'UTR;TSS200;TSS200	Yes	NA	NA
cg01344738	chr6	30067108	0.0338178	0.000304537	0.0469215			No	6:30286542_GA_G	NA
cg20531781	chr7	99775012	-0.0462657	0.000305761	0.0469359	STAG3;GPC2	TSS1500;TSS200	Yes	NA	15:91477651_G_A
cg21530210	chr19	44435899	0.0349299	0.000306342	0.0469453			No	NA	NA
cg07109727	chr9	20382623	0.0315336	0.000306784	0.0469497	MLLT3;MLLT3	Body;Body	Yes	NA	NA
cg24566341	chr7	98909383	-0.0570652	0.000307364	0.0469926			No	NA	NA
cg08849049	chr6	24774933	0.048089	0.000308262	0.0469978	GMNN	TSS1500	Yes	NA	NA
cg17733590	chr19	36708264	0.0317347	0.000309165	0.0469978	ZNF146;ZNF146;ZNF146	5'UTR;5'UTR;5'UTR	Yes	NA	NA
cg22363511	chr14	38017272	-0.031497	0.000313019	0.0471427	MIPOL1;MIPOL1;MIPOL1	3'UTR;3'UTR;3'UTR	No	14:37989270_T_C	NA
cg25102621	chr11	107328605	-0.0334822	0.000314356	0.0472147	CWF19L2	TSS200	No	NA	NA
cg20109856	chr7	96643454	-0.0352643	0.000317163	0.0474014	DLX6AS	TSS200	No	7:96657508_T_C	NA
cg07897248	chr18	49866531	-0.0313499	0.000319375	0.0475229	DCC	TSS200	No	NA	NA
cg06178934	chr4	114537850	-0.0371448	0.000320526	0.0475651	CAMK2D;CAMK2D;CAMK2D;CAMK2D;CAMK2D;CAMK2D	Body;Body;Body;Body;Body;Body	Yes	NA	NA
cg17988535	chr13	114808856	-0.0612707	0.000321458	0.0475989	RASA3	Body	No	NA	NA
cg13575216	chr21	42815207	0.0381527	0.000324381	0.0478206	MX1;MX1;MX1;MX1	Body;Body;Body;Body	Yes	21:42818547_G_GA	NA
cg15371711	chr20	35169846	0.0347977	0.000327681	0.0479576	MYL9;MYL9	TSS200;TSS200	Yes	20:35054121_T_G	NA
cg03386509	chr8	27845994	0.0332721	0.000328912	0.0479576	SCARA5	5'UTR	Yes	8:27833213_G_GT	NA
cg12578536	chr5	43003251	0.053459	0.000331327	0.0480632			No	NA	NA
cg23285761	chr8	38089462	-0.0309274	0.000333926	0.0481755	DDHD2;DDHD2;DDHD2	5'UTR;5'UTR;TSS200	Yes	NA	NA
cg05949385	chr1	199984216	0.0373733	0.000335803	0.0482317			No	NA	NA
cg03278573	chr5	10741861	0.0700028	0.000335946	0.0482317	DAP;DAP	Body;Body	Yes	NA	NA
cg07989501	chr12	53835350	-0.0459584	0.000336716	0.0482424	PRR13;PRR13	TSS200;TSS200	Yes	NA	NA
cg11395431	chr4	187070481	0.0357815	0.000337137	0.0482424	FAM149A;FAM149A	5'UTR;5'UTR	No	NA	NA
cg17962756	chr5	172769199	0.0350091	0.00033965	0.048298			No	NA	NA
cg00939627	chr16	4994685	0.0391165	0.000340363	0.0483452			No	NA	NA
cg06649000	chr12	53853102	0.0416868	0.000340833	0.0483961	PCBP2;PCBP2;PCBP2;PCBP2;PCBP2;PCBP2;PCBP2	Body;Body;Body;Body;Body;Body;Body	Yes	NA	NA
cg18268492	chr10	99185986	-0.0322219	0.000340991	0.0483967	PGAM1	TSS200	Yes	NA	NA
cg07871636	chr19	14017192	-0.0345776	0.000341391	0.0484071	CC2D1A;C19orf57;CC2D1A	5'UTR;TSS1500;1stExon	No	NA	NA
cg14333162	chr2	7016969	0.0589947	0.000341844	0.0484088	RSAD2	TSS1500	Yes	NA	NA
cg02230244	chr12	7024319	0.0611074	0.000347246	0.0486248	ENO2	5'UTR	Yes	12:6995686_A_C	NA
cg11862768	chr14	59140886	0.0330944	0.000347258	0.0486248			No	NA	NA
cg03221032	chr19	10629791	-0.038886	0.000347517	0.0486248	S1PR5	TSS1500	Yes	NA	NA
cg17102205	chr2	208091961	-0.0615348	0.000351126	0.0488809			No	2:207991343_C_T	NA
cg14873380	chr6	47647971	0.0377811	0.000351787	0.048882	ADGRF2	Body	No	6:48493445_T_C	NA
cg08088146	chr20	36322049	-0.0383074	0.000355017	0.0490206	CTNNBL1;CTNNBL1	TSS1500;TSS1500	Yes	NA	NA
cg03466998	chr1	247580074	0.0314232	0.000359277	0.0492924	NLRP3;NLRP3;NLRP3;NLRP3;NLRP3	TSS1500;5'UTR;TSS1500;TSS1500;5'UTR	Yes	1:247596954_G_A	NA
cg18642567	chr14	21755798	0.0425472	0.000360187	0.0493198	RPGRIP1	TSS1500	Yes	NA	NA
cg18555206	chr14	61448125	0.0468136	0.000360268	0.0493198	TRMT5;SLC38A6	TSS1500;Body	Yes	NA	NA
cg14804531	chr11	334298	0.0439526	0.000361988	0.049345			No	11:324163_C_T	NA
cg13986667	chr10	37779450	0.0377214	0.000364211	0.0494587			No	NA	NA
cg13379408	chr18	11909052	-0.0524597	0.000370014	0.0498276	MPPE1	TSS1500	Yes	NA	7:156429648_T_C
cg00073299	chr19	49715473	0.0354829	0.000370165	0.0498276			No	NA	NA
cg18964721	chr12	106532301	0.0368778	0.000373922	0.0499905	NUAK1	1stExon	Yes	NA	NA

## Sheet: Supplementary Table 5 
Supplementary Table 5. Estimated cell type proportions and medications by methylation cluster and visit
	Baseline					Follow-up
mean (SD) or n(%)	Remission C1	Unresolved C2	Unresolved C3	pvalue		Remission C1	Unresolved C2	Unresolved C3	pvalue
n	12	28	19			12	28	19
Basophils	0.01 (0.01)	0.03 (0.01)	0.02 (0.01)	0.085		0.01 (0.01)	0.02 (0.02)	0.02 (0.02)	0.112
Memory B cells	0.00 (0.01)	0.01 (0.01)	0.01 (0.01)	0.152		0.01 (0.01)	0.01 (0.01)	0.01 (0.01)	0.718
Naïve B cells	0.03 (0.02)	0.06 (0.07)	0.05 (0.04)	0.404		0.03 (0.03)	0.04 (0.04)	0.04 (0.03)	0.706
Monocytes	0.06 (0.03)	0.08 (0.02)	0.06 (0.03)	0.136		0.07 (0.03)	0.07 (0.03)	0.07 (0.03)	0.813
CD4+ memory T cells	0.03 (0.03)	0.08 (0.05)	0.04 (0.02)	0.001		0.05 (0.04)	0.07 (0.05)	0.07 (0.04)	0.43
CD4+ naïve T cells	0.01 (0.02)	0.02 (0.02)	0.01 (0.01)	0.048		0.01 (0.02)	0.02 (0.02)	0.02 (0.02)	0.472
CD8+ naive T cells	0.02 (0.01)	0.07 (0.04)	0.04 (0.03)	<0.001		0.03 (0.04)	0.05 (0.04)	0.06 (0.04)	0.056
CD8+ memory T cells	0.02 (0.02)	0.03 (0.04)	0.02 (0.02)	0.647		0.03 (0.03)	0.03 (0.04)	0.03 (0.04)	0.811
Eosinophils	0.00 (0.00)	0.00 (0.00)	0.00 (0.00)	NaN		0.00 (0.00)	0.00 (0.00)	0.00 (0.00)	0.357
Neutrophils	0.76 (0.10)	0.57 (0.14)	0.72 (0.10)	<0.001		0.70 (0.12)	0.63 (0.15)	0.63 (0.13)	0.27
Natural killer cells	0.01 (0.01)	0.02 (0.02)	0.01 (0.01)	0.002		0.02 (0.01)	0.02 (0.01)	0.02 (0.01)	0.461
Regulatory T cells	0.01 (0.02)	0.01 (0.02)	0.00 (0.01)	0.082		0.01 (0.01)	0.01 (0.02)	0.01 (0.01)	0.87
Solumedrol	0 ( 0.0)	0 ( 0.0)	3 ( 15.8)	0.036		1 ( 8.3)	0 ( 0.0)	0 ( 0.0)	0.136
Prednisone	9 ( 75.0)	22 ( 78.6)	15 ( 78.9)	0.962		10 ( 83.3)	21 ( 75.0)	15 ( 78.9)	0.837
Cyclophosphamide	1 ( 8.3)	1 ( 3.6)	1 ( 5.3)	0.82		1 ( 8.3)	2 ( 7.1)	1 ( 5.3)	0.941
Mycophenolate	2 ( 16.7)	8 ( 28.6)	6 ( 31.6)	0.643		5 ( 41.7)	10 ( 35.7)	7 ( 36.8)	0.937
Rituximab	12 (100.0)	28 (100.0)	19 (100.0)	NA		0 ( 0.0)	2 ( 7.1)	2 ( 10.5)	0.522
Belimumab	0 ( 0.0)	3 ( 10.7)	1 ( 5.3)	0.443		1 ( 8.3)	4 ( 14.3)	1 ( 5.3)	0.587
Azathioprine	1 ( 8.3)	3 ( 10.7)	0 ( 0.0)	0.348		0 ( 0.0)	3 ( 10.7)	4 ( 21.1)	0.203
Tacrolimus	0 ( 0.0)	0 ( 0.0)	1 ( 5.3)	0.343		0 ( 0.0)	0 ( 0.0)	2 ( 10.5)	0.113
Hydroxychloroquine	5 ( 41.7)	22 ( 78.6)	12 ( 63.2)	0.074		11 ( 91.7)	23 ( 82.1)	15 ( 78.9)	0.645
Methotrexate	0 ( 0.0)	4 ( 14.3)	0 ( 0.0)	0.093		1 ( 8.3)	5 ( 17.9)	2 ( 10.5)	0.647

## Sheet: Supplementary Table 6
Supplementary Table 6. ANOVA and linear regression results for 411 cluster input CpGs with ANOVA p<0.05/546.
		Remission vs. C2 cluster			C3 vs. C2 cluster
Name	anova_p	Coefficient	Pvalue	SE	Coefficient	Pvalue	SE
cg04038932	1.77939e-28	-0.338235	1.6668e-28	0.0158993	-0.0202407	0.145065	0.0136965
cg06649000	2.41182e-28	0.203322	3.85067e-28	0.00971941	0.00602595	0.474701	0.00837284
cg06176124	3.78535e-27	0.247442	1.97196e-26	0.0128116	-0.00776581	0.484574	0.0110367
cg18555206	5.89642e-27	0.22959	1.78673e-26	0.0118633	-0.00124956	0.903123	0.0102197
cg00929606	1.38407e-26	-0.134057	4.58873e-27	0.0067375	-0.0173335	0.00418112	0.00580405
cg18964721	1.70951e-26	0.177626	6.16591e-26	0.00941476	-0.00263638	0.746345	0.0081104
cg17136794	2.74777e-26	0.19114	4.37527e-26	0.0100597	0.00519267	0.551456	0.00866602
cg00939627	3.66556e-26	0.18418	2.09941e-25	0.0100127	-0.00694306	0.424254	0.00862547
cg11329058	3.91506e-26	0.239328	6.33926e-26	0.0126925	0.00623005	0.5711	0.010934
cg08066417	5.95135e-26	0.171216	1.41514e-25	0.00923213	0.000904843	0.909825	0.00795307
cg26188290	1.56051e-25	0.194209	7.40187e-25	0.0108387	-0.0058225	0.535429	0.00933707
cg00796866	2.53743e-25	0.140736	3.3379e-25	0.00772498	0.00513081	0.443946	0.00665472
cg21938149	8.28543e-25	0.143906	3.2125e-25	0.00789269	0.016657	0.0174439	0.0067992
cg07623425	9.65095e-25	0.157299	1.53177e-24	0.00891359	0.0039322	0.610598	0.00767866
cg10495947	1.14306e-24	-0.168949	2.31656e-24	0.00965743	-0.00194723	0.815794	0.00831945
cg15004555	1.20725e-24	0.224478	3.11756e-24	0.0129121	-0.000296384	0.978837	0.0111232
cg13529755	1.40684e-24	-0.267635	1.36059e-24	0.0151283	-0.014313	0.276787	0.0130323
cg19707448	1.75531e-24	0.187389	3.09392e-24	0.010777	0.00351748	0.706211	0.00928393
cg03360134	1.87609e-24	0.157851	1.92875e-24	0.00898829	0.00783156	0.316158	0.00774301
cg20673919	2.88091e-24	0.135021	2.90557e-23	0.00814388	-0.00923186	0.193567	0.00701559
cg15985945	3.79851e-24	0.135358	1.12887e-23	0.00800107	-0.00129704	0.851417	0.00689257
cg00556616	4.25833e-24	0.20958	5.99349e-24	0.0122229	0.00643234	0.543746	0.0105295
cg12578536	6.52002e-24	0.251408	1.07454e-23	0.0148452	0.00539905	0.674511	0.0127885
cg04135907	6.9267e-24	0.18941	1.03751e-23	0.011176	0.00507514	0.600177	0.00962764
cg16441688	9.92342e-24	0.22286	1.14131e-23	0.0131764	0.0093196	0.415102	0.0113509
cg14528254	1.04858e-23	-0.181079	1.0007e-23	0.0106762	-0.00960301	0.300909	0.0091971
cg12587974	1.55515e-23	0.171069	3.6979e-23	0.0103716	0.000135522	0.987952	0.00893469
cg11621243	1.06511e-22	0.156602	1.19723e-22	0.00973797	0.00648835	0.442508	0.00838883
cg20454198	1.72869e-22	-0.225241	1.50675e-22	0.014076	-0.0127881	0.296133	0.0121259
cg03278573	3.59074e-22	0.326771	8.44858e-22	0.0212042	-0.000561614	0.975582	0.0182664
cg16090254	3.64073e-22	0.138124	1.02482e-21	0.00900098	-0.0015652	0.840759	0.00775394
cg08646105	4.51822e-22	0.148878	7.29883e-22	0.0096297	0.00282075	0.735105	0.00829556
cg00084591	5.16589e-22	0.210766	1.15763e-21	0.0137717	0.00011568	0.992255	0.0118637
cg13423753	5.25685e-22	0.160875	3.46002e-21	0.0107697	-0.00882679	0.345485	0.0092776
cg11808459	6.77019e-22	0.141283	3.17694e-22	0.00897362	0.0139041	0.0774678	0.00773038
cg18642567	7.52884e-22	0.19088	3.30726e-21	0.0127655	-0.00672788	0.543149	0.0109969
cg20184537	1.04086e-21	0.185594	6.92813e-21	0.0126184	-0.010463	0.339918	0.0108702
cg07222421	1.15944e-21	0.170256	2.93897e-21	0.0113564	-0.00119638	0.903106	0.00978303
cg26036488	1.21785e-21	0.182169	5.32952e-22	0.011702	0.018838	0.0668969	0.0100808
cg24092393	1.46683e-21	-0.189414	4.22257e-22	0.0121057	-0.0262047	0.0148839	0.0104285
cg08849049	1.662e-21	0.226608	1.67005e-21	0.0149271	0.0104412	0.420243	0.012859
cg15152958	3.8684e-21	0.179925	3.61136e-21	0.0120565	0.00899562	0.39012	0.0103861
cg19645279	4.41899e-21	0.167126	2.08823e-20	0.0116484	-0.00691009	0.4939	0.0100346
cg22615071	4.42829e-21	0.286701	8.89912e-21	0.0196023	0.00121216	0.943031	0.0168865
cg25971920	4.46237e-21	0.13206	6.5683e-21	0.00896803	0.00291564	0.707301	0.00772555
cg04667820	4.47347e-21	0.154685	2.59148e-20	0.0108341	-0.00798745	0.395742	0.00933305
cg00822591	6.03891e-21	-0.265746	3.11096e-21	0.0177482	-0.0239778	0.122452	0.0152893
cg17830540	8.16279e-21	0.216947	1.582e-20	0.0150263	0.00120875	0.925935	0.0129445
cg24566341	8.80871e-21	-0.268709	3.4755e-21	0.0179904	-0.0297125	0.0603203	0.0154979
cg03846240	1.20217e-20	0.136708	1.40085e-20	0.00944285	0.00479949	0.557557	0.00813459
cg13986667	1.33656e-20	0.175186	1.48813e-20	0.0121171	0.00662428	0.528267	0.0104383
cg13447813	1.58915e-20	0.178502	2.01678e-20	0.0124315	0.00528697	0.623458	0.0107091
cg12590791	2.86522e-20	0.15842	5.56428e-20	0.0112901	0.000627843	0.948759	0.00972594
cg03083562	3.3759e-20	0.171133	4.29118e-20	0.0121241	0.00491679	0.639642	0.0104444
cg14804237	3.55773e-20	0.132816	6.95652e-20	0.00951389	0.000439104	0.957463	0.00819579
cg20085065	4.19663e-20	0.134201	9.91545e-20	0.00969146	-0.00101693	0.903489	0.00834876
cg17264064	4.42352e-20	0.252401	6.10421e-19	0.0190116	-0.0247094	0.13699	0.0163776
cg06040806	5.04222e-20	0.162319	5.92617e-20	0.0115847	0.00537535	0.592278	0.0099797
cg17988535	5.12328e-20	-0.297866	3.18711e-20	0.0209605	-0.0223712	0.22053	0.0180565
cg02201479	7.03155e-20	-0.198413	3.87543e-20	0.0140243	-0.0165881	0.175212	0.0120813
cg10261226	7.32902e-20	0.147789	3.47873e-19	0.0109868	-0.00677762	0.476907	0.00946467
cg16967204	1.25538e-19	0.158427	7.63262e-20	0.0113726	0.0120457	0.224011	0.00979695
cg07738077	1.37029e-19	0.149113	2.40218e-19	0.0109904	0.00117985	0.901272	0.00946772
cg05949385	1.53131e-19	0.166694	7.04787e-19	0.0125983	-0.0075811	0.487732	0.0108528
cg07074586	1.57116e-19	0.177637	2.85213e-19	0.0131449	0.00101215	0.929096	0.0113238
cg08173730	1.73861e-19	0.147728	1.03461e-18	0.0112659	-0.00871601	0.372985	0.00970511
cg25157325	1.84215e-19	0.122212	9.81871e-19	0.00930861	-0.00653024	0.418894	0.00801895
cg25266327	3.96967e-19	-0.177498	1.21237e-19	0.0128776	-0.0232329	0.0407724	0.0110935
cg02956320	4.663e-19	0.16081	8.89157e-19	0.01222	0.000218266	0.983532	0.010527
cg07752053	1.07313e-18	0.181197	7.61633e-18	0.0144913	-0.0129628	0.303554	0.0124836
cg09907201	1.13635e-18	0.139911	3.29733e-18	0.010967	-0.00334859	0.724342	0.00944759
cg14922317	1.74091e-18	-0.156602	6.50801e-19	0.0118134	-0.0175627	0.0899044	0.0101768
cg24469923	2.14556e-18	-0.184176	1.3046e-18	0.0141225	-0.0135537	0.270007	0.0121659
cg00137492	2.52681e-18	0.136848	5.13834e-18	0.0108414	-0.000671441	0.942943	0.00933939
cg06772949	2.56865e-18	0.156653	2.85437e-18	0.0122372	0.00503074	0.635064	0.0105418
cg14427382	2.64634e-18	0.160962	2.63778e-18	0.0125502	0.00630101	0.562361	0.0108114
cg26128898	2.75313e-18	0.147732	1.31178e-17	0.0119713	-0.00776995	0.454347	0.0103128
cg07028249	2.97918e-18	0.179182	2.17568e-18	0.013907	0.0107736	0.372354	0.0119802
cg14263351	3.28339e-18	0.146288	1.179e-17	0.0118237	-0.00550054	0.591316	0.0101856
cg04386839	3.38957e-18	0.165401	1.67586e-18	0.0127582	0.0146943	0.186632	0.0109906
cg07659305	3.8822e-18	0.124839	7.28856e-17	0.0105511	-0.015371	0.0963759	0.00908933
cg12190935	4.71637e-18	-0.14472	4.01124e-18	0.0113972	-0.00710321	0.4724	0.0098182
cg25342481	7.33093e-18	0.121949	3.13459e-17	0.0100944	-0.00594135	0.497273	0.00869586
cg16903437	9.00481e-18	0.152215	7.09295e-18	0.0121526	0.00816265	0.438849	0.0104689
cg26961808	1.05822e-17	-0.129558	1.35136e-17	0.0105061	-0.00276163	0.761396	0.00905057
cg14903685	1.17294e-17	-0.164451	3.60686e-17	0.0136595	0.0051569	0.662892	0.0117671
cg06971903	1.54146e-17	0.15767	2.05147e-17	0.0129165	0.00286093	0.798031	0.0111269
cg06352483	1.57629e-17	-0.125536	4.72991e-18	0.00992552	-0.0164318	0.0597297	0.00855039
cg24417482	1.97678e-17	-0.143241	5.19355e-18	0.0113507	-0.0206414	0.0392517	0.00977814
cg16117023	2.06107e-17	0.144705	1.86361e-17	0.0118266	0.00623917	0.542754	0.0101881
cg06254253	2.1153e-17	0.131067	7.50852e-18	0.0104786	0.0150904	0.100156	0.0090268
cg06812651	2.23916e-17	-0.182177	1.09944e-17	0.0146995	-0.015992	0.211858	0.0126629
cg24272309	2.44681e-17	0.181154	3.54654e-17	0.0150407	0.00218401	0.86675	0.0129569
cg01418090	2.54052e-17	0.126422	1.62899e-17	0.0102986	0.00849856	0.342213	0.00887175
cg27432036	2.64156e-17	-0.132348	3.84098e-18	0.010412	-0.0299746	0.00148746	0.0089695
cg21530210	3.04397e-17	0.143714	4.72092e-16	0.0127312	-0.0171632	0.123232	0.0109673
cg14732699	3.44544e-17	-0.186435	6.98306e-18	0.014879	-0.0323847	0.0143712	0.0128176
cg06061692	4.63792e-17	0.172536	1.89363e-16	0.0149347	-0.00864447	0.504405	0.0128655
cg18003751	4.77355e-17	-0.125985	6.05568e-17	0.0105992	-0.00245593	0.788938	0.00913074
cg18268492	6.1004e-17	-0.141232	6.42938e-17	0.0118996	-0.00441986	0.668003	0.010251
cg06135139	7.89821e-17	-0.210374	1.58083e-17	0.0171249	-0.0368798	0.0153779	0.0147524
cg19423558	9.45467e-17	0.159144	6.67431e-17	0.0134212	0.00933472	0.422865	0.0115618
cg04377525	9.51397e-17	-0.127393	9.4184e-17	0.0108359	-0.00444181	0.636038	0.00933463
cg20834311	9.79316e-17	0.162818	1.06269e-16	0.0138908	0.00466372	0.698209	0.0119663
cg02597333	9.90388e-17	-0.199819	3.65327e-17	0.0166025	-0.0221108	0.127748	0.0143023
cg20378002	1.1302e-16	0.12685	1.27754e-16	0.0108721	0.00326083	0.729025	0.00936587
cg11862768	1.17232e-16	0.141054	2.3203e-16	0.0122723	-0.00139875	0.895216	0.010572
cg26551069	1.34738e-16	0.155892	1.91817e-15	0.0143185	-0.0186379	0.13641	0.0123348
cg19306866	1.39678e-16	0.135675	1.17841e-16	0.011605	0.00615653	0.540505	0.00999721
cg14332866	1.51466e-16	-0.240879	5.34948e-17	0.0202031	-0.0275283	0.119347	0.0174041
cg26174797	1.94829e-16	0.134979	1.0361e-15	0.0122011	-0.00920542	0.384871	0.0105107
cg23319427	1.95351e-16	0.165676	2.72151e-16	0.0144727	0.00184619	0.882812	0.0124676
cg24948711	2.19133e-16	-0.162456	6.10438e-17	0.0136702	-0.0222669	0.0638244	0.0117763
cg01918627	3.19892e-16	0.144341	9.79847e-17	0.0122896	0.0183757	0.0881175	0.0105869
cg17733590	3.65678e-16	0.140734	5.49119e-16	0.0125154	0.000731807	0.946126	0.0107814
cg19853333	3.72962e-16	0.151814	1.5929e-16	0.0130839	0.0146902	0.197792	0.0112712
cg22149995	4.37674e-16	0.175773	5.62991e-16	0.0156413	0.00262378	0.846313	0.0134743
cg19395554	5.19546e-16	0.129088	9.0595e-16	0.0116282	-0.000641426	0.949172	0.0100172
cg13379408	7.40731e-16	-0.241544	1.6032e-16	0.0208206	-0.0399048	0.0301386	0.017936
cg13598426	1.04489e-15	0.125832	9.91883e-16	0.0113614	0.00428903	0.662912	0.00978737
cg25691044	1.27213e-15	0.173975	1.08398e-15	0.0157443	0.00720954	0.597135	0.013563
cg21352296	1.57581e-15	-0.150777	8.76461e-15	0.0144159	0.0115302	0.357154	0.0124186
cg09615453	1.83811e-15	-0.172042	7.80453e-16	0.0154381	-0.0164773	0.220526	0.0132993
cg04712122	1.93325e-15	-0.198017	2.64365e-16	0.0172851	-0.0490078	0.00173	0.0148904
cg06579459	2.09831e-15	0.146081	3.4347e-16	0.0128365	0.0301671	0.00849432	0.0110581
cg08834401	2.33686e-15	0.111544	6.01196e-15	0.010558	-0.0036123	0.692757	0.00909528
cg19707735	3.30697e-15	0.128798	9.29169e-16	0.0116097	0.0173671	0.0879744	0.0100012
cg05046026	3.31749e-15	-0.161468	7.57104e-16	0.014478	-0.0255808	0.0449532	0.0124721
cg10138791	3.8614e-15	-0.155026	1.386e-15	0.0141191	-0.0171032	0.165199	0.012163
cg00871698	5.23201e-15	-0.125946	1.74542e-15	0.0115396	-0.014748	0.143527	0.00994082
cg14005384	5.39914e-15	-0.141469	2.00602e-15	0.013009	-0.0151096	0.183	0.0112067
cg02723293	5.74476e-15	0.11132	1.03493e-14	0.0106909	-0.00135841	0.88327	0.00920975
cg23307708	7.17379e-15	-0.185343	1.9018e-15	0.0170198	-0.0260902	0.0805894	0.0146618
cg18173044	7.24676e-15	-0.130208	4.00455e-15	0.0121927	-0.00937477	0.375922	0.0105035
cg17717357	7.58854e-15	0.164596	6.28645e-15	0.0155981	0.00668026	0.621029	0.0134371
cg25867694	8.64071e-15	-0.156976	2.81807e-15	0.0145639	-0.0186721	0.142288	0.0125462
cg19089314	8.97925e-15	-0.143642	2.7941e-15	0.0133238	-0.0177601	0.127417	0.0114779
cg10705570	8.98201e-15	0.107011	2.53255e-13	0.0112278	-0.0183223	0.063352	0.00967228
cg08290850	9.79092e-15	-0.240167	1.25818e-14	0.0231865	-0.00216201	0.914192	0.0199742
cg12822972	1.01304e-14	-0.166981	3.71282e-15	0.015605	-0.0179547	0.187078	0.013443
cg12323760	1.0221e-14	0.129084	5.58617e-15	0.0121945	0.0093514	0.377174	0.010505
cg21606226	1.03409e-14	-0.232584	2.81534e-15	0.0215781	-0.0320168	0.0905178	0.0185886
cg22112712	1.06822e-14	0.151164	2.01642e-14	0.0147813	-0.00252295	0.843656	0.0127334
cg07871636	1.11552e-14	-0.149102	7.42061e-15	0.0141924	-0.00843896	0.492895	0.0122261
cg22932101	1.12101e-14	0.145833	7.41284e-15	0.0138809	0.0083207	0.489407	0.0119578
cg03102669	1.28008e-14	-0.19244	3.192e-15	0.0179128	-0.0283829	0.0711695	0.0154311
cg07989501	1.34659e-14	-0.185943	2.0902e-14	0.0181998	0.000822228	0.958362	0.0156783
cg18030105	1.35959e-14	0.151091	3.74321e-14	0.015026	-0.00622008	0.632724	0.0129443
cg07596467	1.40407e-14	0.118145	1.45828e-14	0.0114516	0.00272783	0.783172	0.00986508
cg09528462	1.41681e-14	0.144361	9.34017e-14	0.0147255	-0.0134591	0.293247	0.0126853
cg24152845	1.4876e-14	0.12916	1.72337e-14	0.0125759	0.0019735	0.856112	0.0108336
cg08088146	1.6266e-14	-0.155643	8.65228e-14	0.0158424	0.0126506	0.357929	0.0136475
cg17090989	1.7054e-14	0.148926	6.64463e-15	0.014134	0.0150876	0.220461	0.0121758
cg19441342	1.75203e-14	-0.162331	7.05498e-15	0.0154308	-0.0159484	0.235285	0.013293
cg08152411	1.92933e-14	-0.152018	3.66563e-15	0.0142019	-0.0633783	3.12796e-06	0.0122343
cg08951822	2.49204e-14	-0.182441	6.0716e-15	0.0172732	-0.0273658	0.0712072	0.0148801
cg25009629	2.90141e-14	-0.134999	4.42981e-15	0.0126751	-0.0300647	0.00793694	0.0109191
cg21317815	3.35633e-14	-0.139231	8.86342e-15	0.0133159	-0.0195603	0.0937028	0.0114711
cg09398098	6.14917e-14	0.132129	1.64003e-13	0.0136931	-0.00575783	0.627371	0.011796
cg03474903	7.5292e-14	-0.210264	4.20126e-14	0.0209774	-0.0142727	0.43297	0.0180711
cg14385566	8.23545e-14	0.10265	5.50592e-13	0.011014	-0.0103302	0.280925	0.00948807
cg20917554	9.02669e-14	-0.177085	9.53714e-14	0.018074	-0.0031818	0.838817	0.01557
cg01678903	1.00856e-13	0.124146	2.47567e-13	0.0130173	-0.0049384	0.661352	0.0112138
cg18994166	1.10221e-13	0.11723	5.13605e-13	0.012553	-0.00939648	0.388593	0.0108138
cg04613990	1.12211e-13	0.126543	3.72468e-14	0.0125831	0.0145662	0.184439	0.0108397
cg20531781	1.25214e-13	-0.197759	2.22069e-14	0.0193883	-0.038529	0.0247868	0.0167022
cg21577193	1.39699e-13	0.129601	9.49889e-14	0.0132261	0.00656542	0.566768	0.0113937
cg12445378	1.87895e-13	0.166404	8.46928e-14	0.0169276	0.0141731	0.335263	0.0145823
cg22081355	1.92582e-13	-0.150213	1.33135e-13	0.0154758	-0.00732156	0.585062	0.0133317
cg23473419	2.40753e-13	-0.146257	8.04002e-14	0.0148565	-0.0166449	0.198734	0.0127982
cg10097816	2.44967e-13	0.160351	6.12951e-13	0.0172588	-0.00702837	0.638245	0.0148677
cg13406003	3.84772e-13	0.101988	2.22755e-13	0.0106617	0.00633711	0.49306	0.00918457
cg00526953	4.28242e-13	-0.169269	8.75929e-14	0.0172352	-0.0292322	0.0539274	0.0148474
cg07022554	5.61556e-13	-0.229605	2.1874e-13	0.0239903	-0.0223878	0.283324	0.0206666
cg14164397	6.99557e-13	-0.130249	1.07939e-13	0.01334	-0.0292688	0.0136426	0.0114918
cg05079543	7.63608e-13	-0.123862	1.31663e-13	0.0127569	-0.0249146	0.027263	0.0109895
cg03940137	8.27105e-13	-0.134694	3.2731e-13	0.0142367	-0.0128619	0.298806	0.0122643
cg02086204	1.41319e-12	0.120448	1.88359e-13	0.0125316	0.0354161	0.00178521	0.0107954
cg25944898	1.539e-12	-0.134786	8.03664e-13	0.0146225	-0.00926326	0.465179	0.0125966
cg09095792	2.56835e-12	0.133331	1.19202e-12	0.0146335	0.0104875	0.408977	0.0126061
cg06730340	2.59389e-12	-0.110535	5.8749e-13	0.0118824	-0.017488	0.0930914	0.0102362
cg04924415	2.68336e-12	-0.213233	9.06463e-13	0.0232148	-0.0235058	0.244817	0.0199985
cg06360875	2.81723e-12	0.143983	6.30642e-13	0.0155099	0.0230125	0.0905261	0.0133611
cg05706624	3.38118e-12	0.136787	4.56046e-12	0.0156303	-0.00129533	0.923704	0.0134648
cg24744501	3.97498e-12	-0.13245	1.60517e-12	0.0146657	-0.0121078	0.341999	0.0126339
cg10500749	4.02315e-12	-0.12776	2.43689e-12	0.0143242	-0.00687681	0.579548	0.0123397
cg16752817	4.3451e-12	0.134288	7.14418e-12	0.0155578	-0.00332135	0.805181	0.0134023
cg06178942	4.57696e-12	-0.147503	4.50183e-12	0.0168481	-0.00200784	0.890468	0.0145139
cg14288281	5.41722e-12	-0.13125	1.43525e-12	0.0144846	-0.0180464	0.153673	0.0124778
cg22159557	5.43732e-12	-0.151741	1.92708e-12	0.0168935	-0.0158349	0.281218	0.014553
cg08806468	6.255e-12	0.139719	8.90286e-12	0.0162977	-0.00215667	0.878468	0.0140398
cg00391320	6.28685e-12	0.105749	1.3132e-11	0.0124858	-0.00456036	0.673203	0.010756
cg17517854	6.63652e-12	-0.127875	1.70702e-12	0.014185	-0.0180439	0.14538	0.0122198
cg00281153	6.74118e-12	-0.114876	2.39943e-12	0.0128737	-0.0119064	0.287604	0.0110901
cg03969724	1.14899e-11	0.103517	2.07082e-10	0.0133738	-0.0193398	0.0987888	0.0115209
cg02775842	3.63459e-11	-0.197864	2.26987e-11	0.0237697	-0.00913804	0.657124	0.0204765
cg07775604	3.74482e-11	-0.15288	1.78068e-11	0.0182246	-0.0109491	0.488431	0.0156997
cg20977992	3.99708e-11	-0.125376	6.59383e-11	0.0155901	0.00417252	0.757196	0.0134302
cg17915189	4.0071e-11	0.100874	9.23244e-12	0.0117799	0.0448427	4.59891e-05	0.0101478
cg07950855	4.12248e-11	0.14358	5.48223e-11	0.0177461	-0.00243313	0.874117	0.0152875
cg14137166	4.59588e-11	0.109989	2.33199e-08	0.0169277	0.111305	3.11518e-10	0.0145825
cg02005909	5.12577e-11	-0.13253	1.8477e-11	0.0158172	-0.0132071	0.336579	0.0136258
cg14988083	5.64961e-11	-0.116253	2.06416e-11	0.0139235	-0.0113981	0.346053	0.0119945
cg12446722	5.72309e-11	-0.143022	2.04698e-11	0.017125	-0.0143535	0.334759	0.0147524
cg18424115	6.25498e-11	-0.164417	1.78469e-10	0.0211348	0.0124032	0.498526	0.0182067
cg12702367	6.56464e-11	0.137844	3.45106e-11	0.0167831	0.00837605	0.564683	0.0144579
cg17993204	7.31364e-11	-0.13075	2.77702e-11	0.0158087	-0.0122239	0.373243	0.0136185
cg21113478	8.54171e-11	-0.0813074	1.24275e-07	0.0134309	-0.0890313	2.46025e-10	0.0115701
cg15487600	1.21985e-10	-0.12471	1.98901e-11	0.0149188	-0.0275613	0.036344	0.0128519
cg10521436	1.4105e-10	0.0987927	5.0792e-11	0.0121801	0.00971392	0.358529	0.0104926
cg24664570	1.74169e-10	-0.107542	6.63178e-11	0.013375	-0.00987404	0.395112	0.011522
cg21695167	2.73304e-10	-0.0859275	4.77941e-08	0.0136226	-0.083114	2.52939e-09	0.0117353
cg24603130	5.30435e-10	-0.158564	1.03621e-10	0.0200138	-0.0660314	0.000326042	0.017241
cg04510639	5.67926e-10	-0.203858	9.84589e-11	0.0256871	-0.0426195	0.0591844	0.0221283
cg18891615	6.07762e-10	-0.126544	1.13968e-10	0.016023	-0.0242705	0.0841545	0.0138031
cg04411403	6.24838e-10	0.0938513	2.89689e-08	0.0145727	0.0832233	1.415e-08	0.0125537
cg02215171	7.19851e-10	0.0820115	5.49805e-09	0.0119232	0.0624632	1.12064e-07	0.0102713
cg09228052	8.35865e-10	0.128162	1.61923e-06	0.0239047	0.150004	1.17316e-09	0.0205928
cg05552874	1.15234e-09	0.143405	1.34026e-09	0.0197819	0.0888802	2.75333e-06	0.0170413
cg24072640	1.27545e-09	0.103944	2.07269e-10	0.0134293	0.0238102	0.0442417	0.0115688
cg15851462	1.57424e-09	-0.0630197	1.01413e-05	0.0129876	-0.0817934	1.06106e-09	0.0111883
cg08888522	1.69494e-09	0.239545	7.52396e-10	0.0323666	0.126815	2.94583e-05	0.0278824
cg16227392	1.91131e-09	0.109333	3.46306e-07	0.0189176	0.109639	9.7438e-09	0.0162966
cg14595557	2.10842e-09	0.116181	4.56298e-09	0.0167714	0.0783461	1.29361e-06	0.0144478
cg11223544	2.45861e-09	0.108415	4.06306e-07	0.0188994	-0.0434291	0.0099747	0.016281
cg17962756	2.46067e-09	0.102162	7.82334e-07	0.0183763	0.107418	7.82015e-09	0.0158303
cg02568557	2.48763e-09	0.128944	1.11417e-08	0.0192673	-0.0170672	0.308243	0.0165979
cg01228288	2.98552e-09	0.119909	4.34738e-07	0.0209695	0.119258	1.57042e-08	0.0180643
cg13365641	3.05458e-09	-0.127035	1.16846e-09	0.0174371	-0.0109482	0.469136	0.0150213
cg02827175	3.11692e-09	0.132974	6.73369e-08	0.0213896	0.113311	8.67474e-08	0.0184262
cg00889019	3.27405e-09	-0.0795795	1.44185e-07	0.0132321	-0.0720742	4.51263e-08	0.0113989
cg02867991	3.59976e-09	0.122109	1.62688e-07	0.0204132	-0.0377374	0.036222	0.0175851
cg15923359	4.5381e-09	-0.0847294	2.35553e-06	0.0161127	-0.0937271	8.86741e-09	0.0138803
cg23736693	5.9741e-09	0.0770779	3.46607e-05	0.0171239	0.103595	3.17457e-09	0.0147515
cg25814293	6.25231e-09	0.11787	2.39026e-07	0.0200495	0.106647	7.89069e-08	0.0172718
cg18761288	7.39289e-09	0.0911756	1.55137e-07	0.0152097	0.0785228	1.56067e-07	0.0131025
cg26098679	7.52191e-09	-0.0849898	3.95259e-07	0.0147966	-0.0792424	6.73428e-08	0.0127466
cg21019156	8.15278e-09	-0.0961835	6.5939e-07	0.017158	-0.0930799	4.97003e-08	0.0147808
cg02988816	8.44426e-09	-0.138039	4.77534e-05	0.0313159	-0.187438	4.21753e-09	0.0269772
cg21897413	8.88097e-09	-0.105381	7.11671e-09	0.0154735	-0.000509213	0.969663	0.0133298
cg18366639	9.05197e-09	-0.0901618	3.12067e-06	0.0174023	-0.098236	1.89105e-08	0.0149913
cg02403180	9.42172e-09	-0.124289	1.99686e-09	0.0173964	-0.0212375	0.161983	0.0149862
cg16724800	9.52389e-09	0.0936449	6.80942e-08	0.0150705	-0.0169454	0.197147	0.0129825
cg09971626	1.07576e-08	0.0960994	3.88815e-07	0.0167179	0.0873567	1.18816e-07	0.0144017
cg05102190	1.13976e-08	-0.119281	5.90853e-09	0.0173895	-0.00578298	0.70093	0.0149803
cg14094841	1.15639e-08	0.103635	6.34529e-08	0.0166281	0.078971	9.28205e-07	0.0143244
cg06728274	1.26328e-08	0.0792128	1.95182e-06	0.0149171	0.0815625	4.11951e-08	0.0128504
cg04975846	1.26913e-08	-0.11559	1.08583e-08	0.0172544	0.000362162	0.980648	0.0148639
cg11225074	1.29345e-08	0.0717067	9.62524e-06	0.0147332	0.0838376	1.54885e-08	0.012692
cg09725546	1.34499e-08	-0.168285	2.55024e-09	0.0237683	-0.0327819	0.114994	0.0204753
cg16349333	1.44292e-08	0.112622	2.96101e-09	0.0159951	0.0200147	0.151931	0.0137791
cg03095503	1.45879e-08	0.112162	1.2128e-06	0.020617	0.110078	7.23069e-08	0.0177606
cg17441062	1.46659e-08	-0.178961	9.66706e-08	0.0292389	0.0320571	0.208378	0.025188
cg07902030	1.52407e-08	-0.163466	1.45389e-08	0.0246845	0.00236472	0.911852	0.0212646
cg22688098	1.52755e-08	0.135049	4.58091e-09	0.019498	0.0655195	0.00025938	0.0167967
cg01344738	1.6127e-08	0.114043	2.45172e-08	0.0175875	-0.0065632	0.666541	0.0151509
cg09932507	1.68793e-08	-0.0780673	1.02364e-07	0.0127866	-0.06042	1.02827e-06	0.0110151
cg18543074	1.9462e-08	0.149369	8.50183e-08	0.0242687	0.111835	1.69207e-06	0.0209064
cg22663791	1.98296e-08	-0.0892745	7.644e-06	0.0181019	-0.100142	3.1056e-08	0.015594
cg07107453	2.061e-08	0.0914718	1.0036e-07	0.0149692	0.0693539	1.52228e-06	0.0128953
cg08084228	2.21091e-08	0.162935	4.79085e-08	0.0258337	0.112566	4.86299e-06	0.0222546
cg17659363	2.2868e-08	0.106521	5.49401e-09	0.0154861	0.0158524	0.239735	0.0133406
cg05588508	2.50048e-08	0.110813	9.06448e-09	0.0164247	0.00981858	0.490592	0.0141491
cg22564826	2.52577e-08	0.101834	2.59683e-06	0.0194648	0.102973	8.9548e-08	0.016768
cg07830813	2.75603e-08	-0.0569325	0.000220553	0.0144112	-0.083594	9.52959e-09	0.0124146
cg24027572	2.81162e-08	-0.112893	4.48676e-09	0.0162864	-0.0287576	0.045085	0.01403
cg12264322	2.98482e-08	-0.0823418	0.000273787	0.0212	-0.122886	9.70401e-09	0.0182628
cg07248223	3.15862e-08	-0.107794	3.71141e-06	0.0209999	-0.110822	9.47533e-08	0.0180905
cg09577455	3.4015e-08	0.0699142	5.52128e-06	0.0139196	0.0740145	7.95601e-08	0.0119911
cg05938683	3.59346e-08	-0.144503	8.32511e-09	0.0213474	-0.0224497	0.22729	0.0183898
cg06544376	3.81058e-08	-0.115844	1.18292e-07	0.0190945	0.0146552	0.376771	0.016449
cg10893656	4.48582e-08	0.0746696	1.15964e-05	0.0155095	0.0828526	7.14034e-08	0.0133608
cg14017705	4.73932e-08	-0.112021	4.27718e-07	0.0195752	-0.0917443	1.21174e-06	0.0168631
cg15616888	5.39076e-08	-0.126339	1.20442e-08	0.0189362	-0.0205196	0.213649	0.0163127
cg26268636	5.61941e-08	-0.14914	2.14039e-08	0.0228736	-0.0120009	0.544962	0.0197046
cg20701305	5.71139e-08	-0.0716924	2.44915e-06	0.0136613	-0.0683851	3.08164e-07	0.0117686
cg15074532	5.79575e-08	0.0813772	4.09748e-06	0.0159386	0.0812129	2.09058e-07	0.0137304
cg00689225	5.8938e-08	-0.0959958	4.56604e-06	0.0189132	-0.0966218	1.97296e-07	0.0162929
cg07123796	6.37246e-08	0.116924	7.37669e-06	0.0236604	0.122171	1.55506e-07	0.0203824
cg03879629	6.98512e-08	0.134724	1.42716e-07	0.0223911	0.0936443	1.00509e-05	0.019289
cg25192063	7.29489e-08	0.0897092	3.32134e-06	0.0173727	0.0865099	3.4493e-07	0.0149658
cg05753589	7.68672e-08	-0.123522	2.2577e-08	0.0189857	-0.0143448	0.384195	0.0163553
cg01079652	8.08403e-08	0.286159	1.81223e-08	0.0435945	0.125292	0.00151255	0.0375547
cg11912272	8.37629e-08	0.0878408	3.27687e-07	0.0151599	0.0662882	4.56211e-06	0.0130596
cg12172478	9.55246e-08	-0.0926954	1.32194e-06	0.0171126	-0.0802571	1.19549e-06	0.0147418
cg04213565	1.01521e-07	-0.10406	1.72144e-06	0.0194701	-0.0920411	1.01943e-06	0.0167727
cg02314339	1.06554e-07	0.114747	1.10284e-06	0.0209922	0.0966607	1.71805e-06	0.0180838
cg21549285	1.18566e-07	0.192301	1.93499e-08	0.0293733	0.0658738	0.0117965	0.0253038
cg24534095	1.21194e-07	0.0636436	4.82223e-05	0.0144477	0.0756477	1.13445e-07	0.0124461
cg02247863	1.21928e-07	0.0735778	2.72433e-06	0.0140994	0.0671126	8.86651e-07	0.012146
cg06410591	1.33435e-07	0.137557	3.43002e-08	0.0215083	0.0636454	0.0011226	0.0185284
cg23439141	1.4188e-07	-0.155613	2.98235e-08	0.0241916	-0.0274462	0.193202	0.02084
cg00570504	1.44357e-07	0.0644675	6.31726e-05	0.0149027	0.0777701	1.22408e-07	0.0128381
cg10274453	1.50045e-07	0.118557	1.50367e-05	0.0250078	0.125145	3.10183e-07	0.0215431
cg05523603	1.70317e-07	0.19364	6.32069e-07	0.0344726	0.146801	7.33497e-06	0.0296966
cg07410462	1.73308e-07	-0.104967	5.0846e-08	0.0166845	-0.0121215	0.402617	0.0143729
cg13304609	1.83597e-07	0.285981	1.54238e-07	0.0476944	0.176059	7.25471e-05	0.0410866
cg06221861	2.11855e-07	-0.164869	5.95751e-08	0.0263821	-0.0201283	0.379591	0.022727
cg14772651	2.21613e-07	-0.0750729	0.000383127	0.0198628	-0.105105	8.90328e-08	0.0171109
cg16763844	2.23399e-07	-0.122061	6.935e-08	0.0196589	-0.0129939	0.446144	0.0169353
cg03469221	2.28511e-07	0.0525547	0.000311849	0.0136728	0.0719715	1.00462e-07	0.0117785
cg18129621	2.73409e-07	-0.163345	3.31424e-07	0.0282054	0.00920604	0.706206	0.0242977
cg14804531	3.05423e-07	0.116708	1.0553e-05	0.0241078	0.113501	1.10659e-06	0.0207678
cg09300703	3.2472e-07	0.0702193	0.000493436	0.0189785	0.0988985	1.26423e-07	0.0163491
cg01006277	3.33031e-07	0.0860888	3.47062e-06	0.0167109	0.0742116	3.42736e-06	0.0143957
cg21542248	3.47011e-07	-0.131445	6.49077e-08	0.0211105	-0.0513169	0.00659671	0.0181858
cg05565579	3.84825e-07	0.0730333	0.000118379	0.0176441	0.0883909	3.02995e-07	0.0151996
cg03607951	4.40596e-07	0.141613	8.39801e-08	0.0229963	0.055935	0.00656584	0.0198103
cg05908144	4.60196e-07	-0.114952	3.30831e-06	0.0222565	-0.0957614	6.10668e-06	0.0191729
cg23285761	4.695e-07	-0.120017	4.65558e-07	0.0210564	0.004751	0.794344	0.0181391
cg12062266	4.73548e-07	0.0787554	9.89802e-05	0.0187835	0.0925115	4.36359e-07	0.0161812
cg11251971	5.04663e-07	0.144225	2.05623e-07	0.0243654	0.0770744	0.000538894	0.0209897
cg26179289	5.1952e-07	0.159672	2.42766e-07	0.0271793	0.00755464	0.748155	0.0234137
cg09459403	5.34515e-07	-0.0675615	0.000165607	0.0167316	-0.0829062	3.83562e-07	0.0144135
cg04071738	5.49861e-07	-0.104467	1.07376e-07	0.0171463	-0.0418985	0.00633631	0.0147708
cg01028142	6.35328e-07	0.200924	1.89321e-07	0.033818	0.0981219	0.00137458	0.0291327
cg04172771	6.6222e-07	0.0834126	3.70826e-07	0.0144787	0.0480915	0.000300041	0.0124728
cg24678928	6.80939e-07	0.201147	2.01885e-07	0.0339537	0.0980764	0.00143807	0.0292496
cg07974833	6.98018e-07	0.06764	1.05903e-05	0.013975	0.0617275	3.78897e-06	0.0120388
cg02230244	7.01261e-07	0.186502	6.74446e-07	0.0333061	0.119232	0.000112085	0.0286917
cg26036626	7.3249e-07	-0.0966592	2.04849e-07	0.0163268	-0.0118176	0.404355	0.0140648
cg03221032	8.2537e-07	-0.131346	1.58594e-07	0.0219323	-0.0270238	0.158185	0.0188937
cg06505343	8.32567e-07	0.102218	6.05972e-06	0.0204569	0.0863357	8.58706e-06	0.0176227
cg01234420	8.43882e-07	0.0531733	3.20768e-05	0.0117546	0.0537025	2.00071e-06	0.010126
cg00569896	9.08623e-07	-0.100495	1.76239e-07	0.0168601	-0.0398616	0.0081293	0.0145243
cg16380016	9.22042e-07	-0.0795087	5.80001e-05	0.0182736	-0.0847974	1.47582e-06	0.0157419
cg04211591	9.75675e-07	0.124881	8.52214e-05	0.0294715	0.138007	1.23273e-06	0.0253884
cg27031987	1.08292e-06	-0.0983704	0.00012176	0.0238139	-0.111996	1.1309e-06	0.0205146
cg07394519	1.08429e-06	0.0657859	0.000807611	0.0185711	0.091515	4.31364e-07	0.0159982
cg12013713	1.10472e-06	0.103457	1.11527e-06	0.0189373	0.0670658	0.00013003	0.0163136
cg27605623	1.16229e-06	0.0689926	1.45023e-05	0.0145215	0.0624185	6.21611e-06	0.0125096
cg19242560	1.24232e-06	-0.125284	2.2767e-07	0.0212634	-0.0282039	0.129259	0.0183175
cg23213327	1.25754e-06	0.113433	7.21335e-06	0.022925	0.0939933	1.40816e-05	0.0197488
cg16400320	1.27163e-06	0.0976158	2.17824e-06	0.0184876	0.0689506	6.24298e-05	0.0159263
cg16640633	1.56378e-06	0.109379	3.35734e-07	0.0188982	0.0194163	0.238036	0.01628
cg08122652	1.6358e-06	0.213503	4.04823e-07	0.0372123	0.0970484	0.00372425	0.0320567
cg24035363	1.79236e-06	-0.122927	0.000242129	0.0313435	-0.145593	1.44684e-06	0.0270011
cg07815522	1.85354e-06	0.164231	3.58155e-07	0.0284609	0.0642558	0.0112727	0.0245178
cg01575836	1.94151e-06	-0.114386	4.30338e-07	0.019994	-0.0194771	0.262954	0.017224
cg23299102	2.00462e-06	0.185883	6.91616e-07	0.0332359	0.0955015	0.00151567	0.0286313
cg15149596	2.02042e-06	-0.0934402	1.67571e-05	0.0198388	0.0257332	0.137758	0.0170902
cg16644494	2.16467e-06	0.121567	1.22429e-05	0.0253312	0.101786	1.96555e-05	0.0218217
cg24105617	2.17922e-06	0.0924473	0.000164442	0.0228825	0.10366	2.35468e-06	0.0197122
cg25800166	2.18758e-06	0.0962358	2.10674e-06	0.0181947	0.0624312	0.000198292	0.0156739
cg06457011	2.48887e-06	-0.0809528	1.26345e-05	0.0168998	-0.0670893	2.39103e-05	0.0145584
cg07595547	2.73731e-06	-0.113444	2.24415e-06	0.0215188	-0.0716634	0.000290376	0.0185375
cg12906975	3.04247e-06	0.126461	1.03851e-05	0.0260982	0.0999896	4.17039e-05	0.0224824
cg07957619	3.48603e-06	0.0847736	1.78145e-05	0.0180657	0.0708712	2.88844e-05	0.0155628
cg13575216	3.57453e-06	0.0926002	7.32346e-05	0.0216241	0.0914746	8.24468e-06	0.0186282
cg02992366	3.6196e-06	0.081346	0.000156977	0.0200648	0.0875061	4.78504e-06	0.0172849
cg00094412	3.82352e-06	0.0520202	0.000755849	0.014597	0.0666225	2.03922e-06	0.0125746
cg11797717	3.94435e-06	-0.0979214	4.39005e-06	0.0192512	0.00695717	0.676448	0.016584
cg09363892	4.13015e-06	-0.0545178	4.94511e-06	0.0107883	-0.0370715	0.000194565	0.00929362
cg20699036	4.33548e-06	-0.0929605	8.35522e-07	0.016775	-0.0200918	0.169924	0.0144509
cg07109727	5.25372e-06	0.0704196	0.000438092	0.0188414	0.082886	4.0831e-06	0.016231
cg00073299	5.36471e-06	0.0870435	0.000339817	0.022804	0.0993372	4.88704e-06	0.0196446
cg03466998	5.36822e-06	0.0802396	0.000170783	0.0199175	0.0845727	7.7186e-06	0.017158
cg02891218	5.52552e-06	-0.0674281	1.03833e-06	0.0122986	-0.0154514	0.150316	0.0105947
cg04068676	5.68492e-06	0.129721	0.000131682	0.0315835	0.132045	1.01084e-05	0.0272078
cg01915516	6.22499e-06	0.0921819	1.08659e-06	0.0168516	0.027856	0.0601031	0.0145169
cg14873380	6.481e-06	0.0871147	8.74349e-05	0.0205958	0.0835301	1.68766e-05	0.0177424
cg14864167	7.106e-06	0.202755	2.07304e-06	0.0383016	0.0230037	0.488572	0.0329951
cg05194532	7.65979e-06	-0.0830281	1.9984e-05	0.0178183	-0.0645143	9.56602e-05	0.0153497
cg04898310	8.37046e-06	0.116408	2.20461e-05	0.0251335	0.0907563	9.93389e-05	0.0216514
cg06178934	8.51859e-06	-0.106342	9.64281e-06	0.0218519	-0.0724636	0.000306175	0.0188244
cg14617454	8.58439e-06	0.196171	2.3765e-06	0.0373224	0.0934272	0.00523699	0.0321516
cg13217064	9.28022e-06	-0.113697	4.24098e-06	0.0223106	-0.0043061	0.823536	0.0192196
cg01264131	9.84963e-06	0.113966	1.88441e-06	0.0214229	0.0259614	0.165026	0.0184548
cg15834202	1.05606e-05	-0.0596639	0.000923667	0.0170526	-0.0731101	6.50768e-06	0.0146901
cg23907520	1.06612e-05	0.0520591	0.00748189	0.0187576	0.0843432	2.7133e-06	0.0161589
cg18613324	1.19608e-05	0.0820907	0.00012612	0.0199239	0.0779072	3.04027e-05	0.0171635
cg14358545	1.21353e-05	0.105112	3.1967e-06	0.020314	0.0489322	0.00707222	0.0174996
cg22930808	1.28793e-05	0.230502	2.99241e-06	0.0443903	0.100354	0.0111695	0.0382403
cg19800427	1.34703e-05	-0.129401	7.1535e-06	0.0261398	-0.00176917	0.937658	0.0225183
cg20065449	1.63845e-05	0.0526736	0.00148798	0.0157624	0.0664572	8.73718e-06	0.0135786
cg18853645	1.72306e-05	0.0592738	0.00493564	0.0202494	0.0877087	5.41757e-06	0.017444
cg22220796	1.76034e-05	0.068238	0.00111971	0.0198605	0.0825589	1.1152e-05	0.0171089
cg13755924	1.77064e-05	0.0783109	3.67845e-05	0.0174647	0.059914	0.000198834	0.0150451
cg26754552	1.86944e-05	0.0724248	0.00135428	0.0214716	0.0894094	1.08298e-05	0.0184969
cg15893360	1.93908e-05	-0.0614985	0.000113899	0.014816	-0.0548913	6.88046e-05	0.0127633
cg27142757	2.0194e-05	0.086343	0.000177935	0.021499	0.0815062	4.89236e-05	0.0185204
cg02631468	2.15871e-05	0.0734492	5.26106e-06	0.0145843	0.0113194	0.371468	0.0125637
cg00968616	2.17996e-05	0.0525113	0.000672952	0.0145819	0.0585258	2.0028e-05	0.0125617
cg11829870	2.21075e-05	0.0804323	0.000350073	0.0211233	0.0822812	3.2285e-05	0.0181968
cg12439472	2.60784e-05	0.179379	5.58406e-06	0.0357359	0.0729956	0.0211978	0.0307849
cg05461268	2.70867e-05	0.108581	0.000554288	0.0296421	0.115871	3.05538e-05	0.0255353
cg21026830	2.75279e-05	0.0892557	2.67973e-05	0.0195072	-0.00680671	0.686984	0.0168046
cg05018460	2.91286e-05	0.0489988	0.00487375	0.0167134	0.0698892	1.00748e-05	0.0143978
cg24259206	3.36765e-05	0.0756733	8.3272e-05	0.0178297	0.0604745	0.000230342	0.0153595
cg03009618	3.41474e-05	0.0362578	0.085586	0.0207181	0.0889803	6.30838e-06	0.0178477
cg05009902	3.71165e-05	0.0722537	1.17894e-05	0.0150223	0.0364413	0.00670283	0.012941
cg06033320	4.04339e-05	0.191347	8.8582e-06	0.0391272	0.0361272	0.288398	0.0337064
cg21093080	4.20056e-05	0.0770809	0.000682254	0.0214309	0.0813599	4.79188e-05	0.0184618
cg03082902	4.23882e-05	0.0648354	0.000281549	0.0167299	0.0604618	9.81811e-05	0.0144121
cg03161454	4.37388e-05	-0.0969678	9.80034e-06	0.0199443	-0.017637	0.309053	0.0171811
cg23352030	4.58984e-05	-0.0785047	1.12977e-05	0.0162812	-0.0121171	0.391311	0.0140255
cg27297662	4.73515e-05	0.0832287	0.00230461	0.026058	0.102899	2.60245e-05	0.0224478
cg02790691	4.99363e-05	0.0483888	0.0324284	0.0220586	0.092067	1.04075e-05	0.0190025
cg06033387	4.99693e-05	0.0884732	9.96826e-06	0.0182151	0.0326418	0.0420933	0.0156915
cg13155430	5.65649e-05	0.192219	2.88339e-05	0.0422052	0.113344	0.00287843	0.0363579
cg12800932	5.67321e-05	-0.0376761	0.12442	0.0241531	-0.100619	1.07498e-05	0.0208068
cg26818573	5.81737e-05	0.0477199	0.00695647	0.017029	0.0684188	1.96888e-05	0.0146697
cg12557158	6.10833e-05	0.0795597	0.000126304	0.0193116	0.0627646	0.000391504	0.0166361
cg25058308	6.51652e-05	0.0337351	0.101084	0.0202361	0.0836234	1.23348e-05	0.0174325
cg14943355	6.67953e-05	0.133716	1.35323e-05	0.0280284	0.0304728	0.212156	0.0241452
cg07888347	7.1693e-05	0.0969738	2.9664e-05	0.0213307	0.00428566	0.816435	0.0183754
cg03777697	7.49615e-05	-0.0969932	1.96746e-05	0.0207954	-0.0446922	0.0155795	0.0179143
cg07681935	7.71022e-05	-0.138105	5.321e-05	0.0315576	0.0054598	0.841555	0.0271855
cg14088282	7.95501e-05	-0.0809812	0.00574691	0.028195	-0.110094	3.10828e-05	0.0242887
cg14063347	8.34123e-05	0.119068	0.0004088	0.0316735	0.108898	0.000193185	0.0272853
cg08080174	8.8117e-05	-0.0578762	0.00122805	0.0169952	0.0272504	0.0679561	0.0146406
